# Supplementary material for: (2E)-3-(4-Cyano­phen­yl)-1-(4,4′′-difluoro-5′-meth­oxy-1,1′:3′,1′′-terphenyl-4′-yl)prop-2-en-1-one
Source: Acta Crystallogr Sect E Struct Rep Online. 2012 May 26;68(Pt 6):o1877–8. doi: 10.1107/S1600536812023124 (PMC3379440; doi:10.1107/S1600536812023124)
Supplement: Supplementary file 1 [file e-68-o1877-sup1.cif]

##############################################################################
#                                                                            #
# This CIF contains the data in a paper accepted for publication in          #
# Acta Crystallographica Section E. It conforms to the requirements of       #
# Notes for Authors for Acta Crystallographica Section E, and has been       #
# peer reviewed under the auspices of the IUCr Commission on Journals.       #
#                                                                            #
# Full details of the Crystallographic Information File format               #
# are given in the paper "The Crystallographic Information File (CIF):       #
# a New Standard Archive File for Crystallography" by S. R. Hall, F. H.      #
# Allen and I. D. Brown [Acta Cryst. (1991), A47, 655-685].                  #
#                                                                            #
# The current version of the core CIF dictionary is obtainable from          #
# ftp://ftp.iucr.org/pub/cif_core.dic.                                       #
#                                                                            #
# Software is freely available for graphical display of the structure(s)     #
# in this CIF. For information consult the CIF software page                 #
# http://www.iucr.org/resources/cif/software.                                #
#                                                                            #
# This file may be used for bona fide research purposes within the           #
# scientific community so long as proper attribution is given to the journal # 
# article from which it was obtained.                                        #
#                                                                            #
##############################################################################
data_global
_audit_creation_method     'form.cif (version 2.0)'
_journal_data_validation_number     ?
_journal_date_recd_electronic     2012-05-17
_journal_date_accepted     2012-05-21
_journal_name_full     'Acta Crystallographica, Section E'
_journal_year     2012
_journal_volume     68
_journal_issue      6
_journal_page_first     o1877
_journal_page_last     o1878
_journal_paper_category     QO
_journal_paper_doi     10.1107/S1600536812023124
_journal_coeditor_code     HB6802
_publ_contact_author_name     'Prof. Fun, Hoong-Kun'
_publ_contact_author_address
;
      X-ray Crystallography Unit
      School of Physics
      Universiti Sains Malaysia
      11800 USM, Penang
      MALAYSIA
;
_publ_contact_author_email     'hkfun@usm.my'
_publ_contact_author_fax     '604 6579150'
_publ_contact_author_phone     '604 6533652'
_publ_section_title
;\
(2<i>E</i>)-3-(4-Cyanophenyl)-1-(4,4''-difluoro-5'-methoxy-1,1':3',1''-\
terphenyl-4'-yl)prop-2-en-1-one
;
loop_
    _publ_author_name
    _publ_author_footnote
    _publ_author_address
    'Hoong-Kun Fun'
;
      Thomson Reuters ResearcherID: A-3561-2009.
;
;
      X-ray Crystallography Unit
      School of Physics
      Universiti Sains Malaysia
      11800 USM, Penang
      Malaysia
;
    'Wan-Sin Loh'
;
      Thomson Reuters ResearcherID: C-7581-2009.
;
;
      X-ray Crystallography Unit
      School of Physics
      Universiti Sains Malaysia
      11800 USM, Penang
      Malaysia
;
    'S. Samshuddin' ?
;
     Department of Studies in Chemistry
     Mangalore University
     Mangalagangotri 574 199
     India
;
    'B. Narayana' ?
;
     Department of Studies in Chemistry
     Mangalore University
     Mangalagangotri 574 199
     India
;
    'B. K. Sarojini' ?
;
      Department of Chemistry
      P.A. College of Engineering
      Nadupadavu, Mangalore 574 153
      India
;
data_I
_audit_creation_method     SHELXL-97
_chemical_name_systematic
;
(2<i>E</i>)-3-(4-Cyanophenyl)-1-(4,4''-difluoro-5'-methoxy-1,1':3',1''-
terphenyl-4'-yl)prop-2-en-1-one
;
_chemical_name_common     ?
_chemical_formula_moiety     'C29 H19 F2 N O2'
_chemical_formula_sum     'C29 H19 F2 N O2'
_chemical_formula_iupac     'C29 H19 F2 N O2'
_chemical_formula_weight     451.45
_chemical_melting_point     ?
_symmetry_cell_setting     triclinic
_symmetry_space_group_name_H-M     'P -1'
_symmetry_space_group_name_Hall     '-P 1'
loop_
    _symmetry_equiv_pos_as_xyz
    'x, y, z'
    '-x, -y, -z'
_cell_length_a     6.9656(2)
_cell_length_b     11.2404(3)
_cell_length_c     14.6014(3)
_cell_angle_alpha     96.1080(10)
_cell_angle_beta     90.4150(10)
_cell_angle_gamma     104.7640(10)
_cell_volume     1098.51(5)
_cell_formula_units_Z     2
_cell_measurement_reflns_used     6297
_cell_measurement_theta_min     2.22
_cell_measurement_theta_max     30.13
_cell_measurement_temperature     100.0(10)
_exptl_crystal_description     'plate'
_exptl_crystal_colour     'colourless'
_exptl_crystal_size_max     0.34
_exptl_crystal_size_mid     0.20
_exptl_crystal_size_min     0.12
_exptl_crystal_density_diffrn     1.365
_exptl_crystal_density_meas     ?
_exptl_crystal_density_method     'not measured'
_exptl_crystal_F_000     468
_exptl_absorpt_coefficient_mu     0.097
_exptl_absorpt_correction_type     multi-scan
_exptl_absorpt_process_details     '(<i>SADABS</i>; Bruker, 2009)'
_exptl_absorpt_correction_T_min     0.9679
_exptl_absorpt_correction_T_max     0.9885
_exptl_special_details
;
The crystal was placed in the cold stream of an Oxford Cryosystems Cobra
open-flow nitrogen cryostat (Cosier & Glazer, 1986) operating at 100.0(1) K.
;
_diffrn_ambient_temperature     100.00(10)
_diffrn_radiation_type     MoK\a
_diffrn_radiation_wavelength     0.71073
_diffrn_radiation_source     'fine-focus sealed tube'
_diffrn_radiation_monochromator     graphite
_diffrn_measurement_device_type     'Bruker APEXII CCD'
_diffrn_measurement_method     '\f and \w scans'
_diffrn_detector_area_resol_mean     ?
_diffrn_reflns_number     17054
_diffrn_reflns_av_R_equivalents     0.0359
_diffrn_reflns_av_sigmaI/netI     0.0389
_diffrn_reflns_theta_min     2.22
_diffrn_reflns_theta_max     25.00
_diffrn_reflns_theta_full     25.00
_diffrn_measured_fraction_theta_max     0.988
_diffrn_measured_fraction_theta_full     0.988
_diffrn_reflns_limit_h_min     -8
_diffrn_reflns_limit_h_max     8
_diffrn_reflns_limit_k_min     -13
_diffrn_reflns_limit_k_max     13
_diffrn_reflns_limit_l_min     -17
_diffrn_reflns_limit_l_max     17
_diffrn_standards_number     0
_diffrn_standards_interval_count     .
_diffrn_standards_interval_time     .
_diffrn_standards_decay_%     ?
_refine_special_details
;
Refinement of <i>F</i>^2^ against ALL reflections. The weighted <i>R</i>-factor
<i>wR</i> and goodness of fit <i>S</i> are based on <i>F</i>^2^, conventional
<i>R</i>-factors <i>R</i> are based on <i>F</i>, with <i>F</i> set to zero for
negative <i>F</i>^2^. The threshold expression of <i>F</i>^2^ >
\s(<i>F</i>^2^) is used only for calculating <i>R</i>-factors(gt) <i>etc</i>.
and is not relevant to the choice of reflections for refinement.
<i>R</i>-factors based on <i>F</i>^2^ are statistically about twice as large
as those based on <i>F</i>, and <i>R</i>- factors based on ALL data will be
even larger.
;
_reflns_number_total     3828
_reflns_number_gt     2982
_reflns_threshold_expression     I>2\s(I)
_refine_ls_structure_factor_coef     Fsqd
_refine_ls_matrix_type     full
_refine_ls_R_factor_all     0.0689
_refine_ls_R_factor_gt     0.0501
_refine_ls_wR_factor_gt     0.1056
_refine_ls_wR_factor_ref     0.1123
_refine_ls_goodness_of_fit_ref     1.032
_refine_ls_restrained_S_all     1.032
_refine_ls_number_reflns     3828
_refine_ls_number_parameters     308
_refine_ls_number_restraints     0
_refine_ls_hydrogen_treatment     constr
_refine_ls_weighting_scheme     calc
_refine_ls_weighting_details
         'calc w=1/[\s^2^(Fo^2^)+(0.0128P)^2^+2.0889P] where P=(Fo^2^+2Fc^2^)/3'
_atom_sites_solution_hydrogens     geom
_atom_sites_solution_primary     direct
_atom_sites_solution_secondary     difmap
_refine_ls_shift/su_max     ?
_refine_ls_shift/su_max_lt     0.001
_refine_ls_shift/su_mean     0.000
_refine_diff_density_max     0.305
_refine_diff_density_min     -0.227
_refine_ls_extinction_method     none
_refine_ls_extinction_coef     ?
loop_
    _atom_type_symbol
    _atom_type_description
    _atom_type_scat_dispersion_real
    _atom_type_scat_dispersion_imag
    _atom_type_scat_source
    'C' 'C' 0.0033 0.0016
                         'International Tables Vol C Tables 4.2.6.8 and 6.1.1.4'
    'H' 'H' 0.0000 0.0000
                         'International Tables Vol C Tables 4.2.6.8 and 6.1.1.4'
    'N' 'N' 0.0061 0.0033
                         'International Tables Vol C Tables 4.2.6.8 and 6.1.1.4'
    'O' 'O' 0.0106 0.0060
                         'International Tables Vol C Tables 4.2.6.8 and 6.1.1.4'
    'F' 'F' 0.0171 0.0103
                         'International Tables Vol C Tables 4.2.6.8 and 6.1.1.4'
_computing_data_collection     'APEX2 (Bruker, 2009)'
_computing_cell_refinement     'SAINT (Bruker, 2009)'
_computing_data_reduction     'SAINT (Bruker, 2009)'
_computing_structure_solution     'SHELXTL (Sheldrick, 2008)'
_computing_structure_refinement     'SHELXTL (Sheldrick, 2008)'
_computing_molecular_graphics     'SHELXTL (Sheldrick, 2008)'
_computing_publication_material
;
SHELXTL (Sheldrick, 2008) and PLATON (Spek, 2009)
;
loop_
    _atom_site_type_symbol
    _atom_site_label
    _atom_site_fract_x
    _atom_site_fract_y
    _atom_site_fract_z
    _atom_site_U_iso_or_equiv
    _atom_site_adp_type
    _atom_site_calc_flag
    _atom_site_refinement_flags
    _atom_site_occupancy
    _atom_site_symmetry_multiplicity
    _atom_site_disorder_assembly
    _atom_site_disorder_group
    F F1 -0.3094(2) 1.07639(17) 0.96874(12) 0.0383(5) Uani d . 1 1 . .
    F F2 0.1740(2) 0.29331(13) 0.46224(11) 0.0282(4) Uani d . 1 1 . .
    O O1 0.2862(3) 1.22148(17) 0.70626(13) 0.0252(4) Uani d . 1 1 . .
    O O2 0.6812(3) 1.09304(16) 0.60777(12) 0.0209(4) Uani d . 1 1 . .
    N N1 1.5517(4) 1.7077(3) 0.98443(19) 0.0430(7) Uani d . 1 1 . .
    C C1 -0.1786(4) 1.0421(3) 0.90947(19) 0.0256(6) Uani d . 1 1 . .
    C C2 0.0215(4) 1.0968(3) 0.92571(19) 0.0235(6) Uani d . 1 1 . .
    H H2A 0.0668 1.1560 0.9778 0.028 Uiso calc R 1 1 . .
    C C3 0.1545(4) 1.0639(2) 0.86487(18) 0.0204(6) Uani d . 1 1 . .
    H H3A 0.2927 1.1003 0.8758 0.025 Uiso calc R 1 1 . .
    C C4 0.0899(4) 0.9781(2) 0.78753(17) 0.0181(6) Uani d . 1 1 . .
    C C5 -0.1138(4) 0.9222(3) 0.77510(18) 0.0216(6) Uani d . 1 1 . .
    H H5A -0.1603 0.8618 0.7239 0.026 Uiso calc R 1 1 . .
    C C6 -0.2491(4) 0.9536(3) 0.83625(19) 0.0251(6) Uani d . 1 1 . .
    H H6A -0.3871 0.9148 0.8278 0.030 Uiso calc R 1 1 . .
    C C7 0.2004(4) 0.4356(2) 0.59530(19) 0.0225(6) Uani d . 1 1 . .
    H H7A 0.1618 0.3693 0.6322 0.027 Uiso calc R 1 1 . .
    C C8 0.2424(4) 0.5575(2) 0.63458(18) 0.0204(6) Uani d . 1 1 . .
    H H8A 0.2313 0.5749 0.6992 0.025 Uiso calc R 1 1 . .
    C C9 0.3007(4) 0.6554(2) 0.58073(18) 0.0185(6) Uani d . 1 1 . .
    C C10 0.3164(4) 0.6277(2) 0.48615(18) 0.0205(6) Uani d . 1 1 . .
    H H10A 0.3577 0.6931 0.4487 0.025 Uiso calc R 1 1 . .
    C C11 0.2725(4) 0.5059(2) 0.44581(18) 0.0210(6) Uani d . 1 1 . .
    H H11A 0.2813 0.4872 0.3812 0.025 Uiso calc R 1 1 . .
    C C12 0.2160(4) 0.4130(2) 0.50176(19) 0.0206(6) Uani d . 1 1 . .
    C C13 0.2098(4) 0.8217(2) 0.68521(17) 0.0183(6) Uani d . 1 1 . .
    H H13A 0.1030 0.7600 0.7052 0.022 Uiso calc R 1 1 . .
    C C14 0.2329(4) 0.9455(2) 0.72000(17) 0.0179(6) Uani d . 1 1 . .
    C C15 0.3935(4) 1.0359(2) 0.69134(17) 0.0181(6) Uani d . 1 1 . .
    C C16 0.5288(4) 0.9990(2) 0.63103(17) 0.0181(6) Uani d . 1 1 . .
    C C17 0.5009(4) 0.8762(2) 0.59581(17) 0.0182(6) Uani d . 1 1 . .
    H H17A 0.5919 0.8531 0.5537 0.022 Uiso calc R 1 1 . .
    C C18 0.3390(4) 0.7864(2) 0.62211(17) 0.0188(6) Uani d . 1 1 . .
    C C19 0.4204(4) 1.1726(2) 0.71882(17) 0.0198(6) Uani d . 1 1 . .
    C C20 0.6148(4) 1.2424(2) 0.76212(17) 0.0214(6) Uani d . 1 1 . .
    H H20A 0.7079 1.1977 0.7764 0.026 Uiso calc R 1 1 . .
    C C21 0.6651(4) 1.3647(2) 0.78190(18) 0.0216(6) Uani d . 1 1 . .
    H H21A 0.5699 1.4077 0.7672 0.026 Uiso calc R 1 1 . .
    C C22 0.8547(4) 1.4389(2) 0.82446(18) 0.0216(6) Uani d . 1 1 . .
    C C23 0.8852(4) 1.5658(3) 0.84806(19) 0.0274(7) Uani d . 1 1 . .
    H H23A 0.7825 1.6040 0.8354 0.033 Uiso calc R 1 1 . .
    C C24 1.0628(4) 1.6374(3) 0.8896(2) 0.0292(7) Uani d . 1 1 . .
    H H24A 1.0814 1.7239 0.9054 0.035 Uiso calc R 1 1 . .
    C C25 1.2137(4) 1.5813(3) 0.90810(18) 0.0269(7) Uani d . 1 1 . .
    C C26 1.1865(4) 1.4552(3) 0.8842(2) 0.0295(7) Uani d . 1 1 . .
    H H26A 1.2891 1.4170 0.8971 0.035 Uiso calc R 1 1 . .
    C C27 1.0109(4) 1.3854(3) 0.8418(2) 0.0282(7) Uani d . 1 1 . .
    H H27A 0.9950 1.2996 0.8239 0.034 Uiso calc R 1 1 . .
    C C28 1.4004(5) 1.6533(3) 0.9511(2) 0.0325(7) Uani d . 1 1 . .
    C C29 0.8394(4) 1.0612(3) 0.55730(19) 0.0234(6) Uani d . 1 1 . .
    H H29A 0.9443 1.1364 0.5510 0.035 Uiso calc R 1 1 . .
    H H29B 0.7889 1.0205 0.4960 0.035 Uiso calc R 1 1 . .
    H H29C 0.8936 1.0048 0.5903 0.035 Uiso calc R 1 1 . .
loop_
    _atom_site_aniso_label
    _atom_site_aniso_U_11
    _atom_site_aniso_U_22
    _atom_site_aniso_U_33
    _atom_site_aniso_U_12
    _atom_site_aniso_U_13
    _atom_site_aniso_U_23
    F1 0.0321(10) 0.0470(12) 0.0418(11) 0.0210(9) 0.0180(8) 0.0045(9)
    F2 0.0287(9) 0.0151(9) 0.0386(10) 0.0049(7) 0.0016(7) -0.0046(7)
    O1 0.0235(10) 0.0234(11) 0.0322(11) 0.0118(9) 0.0014(8) 0.0047(9)
    O2 0.0191(9) 0.0167(10) 0.0261(10) 0.0039(8) 0.0083(8) -0.0002(8)
    N1 0.0341(16) 0.0406(17) 0.0495(17) 0.0063(13) -0.0063(13) -0.0082(14)
    C1 0.0269(15) 0.0285(17) 0.0281(16) 0.0161(13) 0.0122(12) 0.0100(13)
    C2 0.0282(15) 0.0214(15) 0.0230(14) 0.0103(12) 0.0066(12) 0.0019(12)
    C3 0.0202(14) 0.0192(15) 0.0232(14) 0.0065(11) 0.0020(11) 0.0044(11)
    C4 0.0190(13) 0.0175(14) 0.0204(14) 0.0079(11) 0.0023(11) 0.0059(11)
    C5 0.0200(14) 0.0239(16) 0.0230(14) 0.0078(12) -0.0001(11) 0.0061(12)
    C6 0.0168(14) 0.0296(17) 0.0334(16) 0.0106(12) 0.0042(12) 0.0124(13)
    C7 0.0206(14) 0.0173(15) 0.0319(16) 0.0076(11) 0.0036(12) 0.0056(12)
    C8 0.0197(14) 0.0224(15) 0.0199(14) 0.0067(12) 0.0025(11) 0.0020(11)
    C9 0.0124(12) 0.0184(15) 0.0241(14) 0.0032(11) -0.0006(10) 0.0014(11)
    C10 0.0186(13) 0.0183(15) 0.0246(14) 0.0047(11) 0.0007(11) 0.0028(12)
    C11 0.0178(14) 0.0231(15) 0.0218(14) 0.0069(11) 0.0019(11) -0.0025(12)
    C12 0.0142(13) 0.0150(14) 0.0316(16) 0.0045(11) 0.0000(11) -0.0036(12)
    C13 0.0160(13) 0.0183(15) 0.0195(13) 0.0023(11) 0.0000(11) 0.0030(11)
    C14 0.0155(13) 0.0217(15) 0.0169(13) 0.0057(11) -0.0032(10) 0.0025(11)
    C15 0.0174(13) 0.0193(15) 0.0175(13) 0.0043(11) -0.0025(11) 0.0023(11)
    C16 0.0149(13) 0.0209(15) 0.0184(13) 0.0039(11) -0.0013(11) 0.0031(11)
    C17 0.0171(13) 0.0205(15) 0.0175(13) 0.0064(11) 0.0008(10) 0.0003(11)
    C18 0.0189(13) 0.0193(15) 0.0188(13) 0.0060(11) -0.0029(11) 0.0034(11)
    C19 0.0243(14) 0.0209(15) 0.0161(13) 0.0087(12) 0.0051(11) 0.0027(11)
    C20 0.0257(15) 0.0197(16) 0.0204(14) 0.0096(12) 0.0013(11) -0.0004(11)
    C21 0.0245(14) 0.0210(16) 0.0214(14) 0.0108(12) 0.0062(11) -0.0005(12)
    C22 0.0278(15) 0.0187(15) 0.0187(14) 0.0085(12) 0.0067(11) -0.0024(11)
    C23 0.0279(16) 0.0258(17) 0.0288(16) 0.0097(13) 0.0046(12) -0.0029(13)
    C24 0.0333(17) 0.0211(16) 0.0304(16) 0.0072(13) 0.0086(13) -0.0097(13)
    C25 0.0271(15) 0.0295(17) 0.0204(14) 0.0034(13) 0.0034(12) -0.0039(12)
    C26 0.0292(16) 0.0287(17) 0.0312(16) 0.0088(13) 0.0007(13) 0.0024(13)
    C27 0.0312(16) 0.0199(15) 0.0326(16) 0.0057(13) -0.0002(13) 0.0016(13)
    C28 0.0315(17) 0.0304(18) 0.0329(17) 0.0068(14) 0.0027(14) -0.0051(14)
    C29 0.0192(14) 0.0241(16) 0.0265(15) 0.0047(12) 0.0046(11) 0.0026(12)
_geom_special_details
;
All e.s.d.'s (except the e.s.d. in the dihedral angle between two l.s. planes)
are estimated using the full covariance matrix. The cell e.s.d.'s are taken
into account individually in the estimation of e.s.d.'s in distances, angles
and torsion angles; correlations between e.s.d.'s in cell parameters are only
used when they are defined by crystal symmetry. An approximate (isotropic)
treatment of cell e.s.d.'s is used for estimating e.s.d.'s involving l.s.
planes.
;
loop_
    _geom_bond_atom_site_label_1
    _geom_bond_atom_site_label_2
    _geom_bond_site_symmetry_2
    _geom_bond_distance
    _geom_bond_publ_flag
    F1 C1 . 1.360(3) ?
    F2 C12 . 1.364(3) ?
    O1 C19 . 1.221(3) ?
    O2 C16 . 1.367(3) ?
    O2 C29 . 1.429(3) ?
    N1 C28 . 1.150(4) ?
    C1 C6 . 1.375(4) ?
    C1 C2 . 1.380(4) ?
    C2 C3 . 1.379(4) ?
    C2 H2A . 0.9500 ?
    C3 C4 . 1.396(4) ?
    C3 H3A . 0.9500 ?
    C4 C5 . 1.400(4) ?
    C4 C14 . 1.490(4) ?
    C5 C6 . 1.387(4) ?
    C5 H5A . 0.9500 ?
    C6 H6A . 0.9500 ?
    C7 C12 . 1.373(4) ?
    C7 C8 . 1.385(4) ?
    C7 H7A . 0.9500 ?
    C8 C9 . 1.398(4) ?
    C8 H8A . 0.9500 ?
    C9 C10 . 1.394(4) ?
    C9 C18 . 1.488(4) ?
    C10 C11 . 1.388(4) ?
    C10 H10A . 0.9500 ?
    C11 C12 . 1.374(4) ?
    C11 H11A . 0.9500 ?
    C13 C18 . 1.390(4) ?
    C13 C14 . 1.398(4) ?
    C13 H13A . 0.9500 ?
    C14 C15 . 1.406(4) ?
    C15 C16 . 1.403(4) ?
    C15 C19 . 1.510(4) ?
    C16 C17 . 1.385(4) ?
    C17 C18 . 1.394(4) ?
    C17 H17A . 0.9500 ?
    C19 C20 . 1.479(4) ?
    C20 C21 . 1.328(4) ?
    C20 H20A . 0.9500 ?
    C21 C22 . 1.464(4) ?
    C21 H21A . 0.9500 ?
    C22 C23 . 1.392(4) ?
    C22 C27 . 1.404(4) ?
    C23 C24 . 1.387(4) ?
    C23 H23A . 0.9500 ?
    C24 C25 . 1.395(4) ?
    C24 H24A . 0.9500 ?
    C25 C26 . 1.387(4) ?
    C25 C28 . 1.443(4) ?
    C26 C27 . 1.376(4) ?
    C26 H26A . 0.9500 ?
    C27 H27A . 0.9500 ?
    C29 H29A . 0.9800 ?
    C29 H29B . 0.9800 ?
    C29 H29C . 0.9800 ?
loop_
    _geom_angle_atom_site_label_1
    _geom_angle_atom_site_label_2
    _geom_angle_atom_site_label_3
    _geom_angle_site_symmetry_1
    _geom_angle_site_symmetry_3
    _geom_angle
    _geom_angle_publ_flag
    C16 O2 C29 . . 118.1(2) ?
    F1 C1 C6 . . 119.2(2) ?
    F1 C1 C2 . . 118.5(3) ?
    C6 C1 C2 . . 122.3(3) ?
    C3 C2 C1 . . 118.7(3) ?
    C3 C2 H2A . . 120.7 ?
    C1 C2 H2A . . 120.7 ?
    C2 C3 C4 . . 121.2(2) ?
    C2 C3 H3A . . 119.4 ?
    C4 C3 H3A . . 119.4 ?
    C3 C4 C5 . . 118.2(2) ?
    C3 C4 C14 . . 121.3(2) ?
    C5 C4 C14 . . 120.5(2) ?
    C6 C5 C4 . . 121.2(3) ?
    C6 C5 H5A . . 119.4 ?
    C4 C5 H5A . . 119.4 ?
    C1 C6 C5 . . 118.4(3) ?
    C1 C6 H6A . . 120.8 ?
    C5 C6 H6A . . 120.8 ?
    C12 C7 C8 . . 118.3(3) ?
    C12 C7 H7A . . 120.9 ?
    C8 C7 H7A . . 120.9 ?
    C7 C8 C9 . . 121.1(2) ?
    C7 C8 H8A . . 119.5 ?
    C9 C8 H8A . . 119.5 ?
    C10 C9 C8 . . 118.5(2) ?
    C10 C9 C18 . . 120.2(2) ?
    C8 C9 C18 . . 121.2(2) ?
    C11 C10 C9 . . 121.0(3) ?
    C11 C10 H10A . . 119.5 ?
    C9 C10 H10A . . 119.5 ?
    C12 C11 C10 . . 118.3(2) ?
    C12 C11 H11A . . 120.9 ?
    C10 C11 H11A . . 120.9 ?
    F2 C12 C7 . . 118.8(2) ?
    F2 C12 C11 . . 118.3(2) ?
    C7 C12 C11 . . 122.9(2) ?
    C18 C13 C14 . . 121.7(2) ?
    C18 C13 H13A . . 119.1 ?
    C14 C13 H13A . . 119.1 ?
    C13 C14 C15 . . 118.8(2) ?
    C13 C14 C4 . . 119.5(2) ?
    C15 C14 C4 . . 121.7(2) ?
    C16 C15 C14 . . 119.2(2) ?
    C16 C15 C19 . . 118.3(2) ?
    C14 C15 C19 . . 122.5(2) ?
    O2 C16 C17 . . 123.8(2) ?
    O2 C16 C15 . . 115.1(2) ?
    C17 C16 C15 . . 121.1(2) ?
    C16 C17 C18 . . 120.0(2) ?
    C16 C17 H17A . . 120.0 ?
    C18 C17 H17A . . 120.0 ?
    C13 C18 C17 . . 119.1(2) ?
    C13 C18 C9 . . 120.3(2) ?
    C17 C18 C9 . . 120.5(2) ?
    O1 C19 C20 . . 122.5(2) ?
    O1 C19 C15 . . 120.8(2) ?
    C20 C19 C15 . . 116.7(2) ?
    C21 C20 C19 . . 123.0(3) ?
    C21 C20 H20A . . 118.5 ?
    C19 C20 H20A . . 118.5 ?
    C20 C21 C22 . . 125.6(3) ?
    C20 C21 H21A . . 117.2 ?
    C22 C21 H21A . . 117.2 ?
    C23 C22 C27 . . 118.2(3) ?
    C23 C22 C21 . . 120.4(2) ?
    C27 C22 C21 . . 121.5(2) ?
    C24 C23 C22 . . 121.3(3) ?
    C24 C23 H23A . . 119.4 ?
    C22 C23 H23A . . 119.4 ?
    C23 C24 C25 . . 119.4(3) ?
    C23 C24 H24A . . 120.3 ?
    C25 C24 H24A . . 120.3 ?
    C26 C25 C24 . . 120.1(3) ?
    C26 C25 C28 . . 119.2(3) ?
    C24 C25 C28 . . 120.8(3) ?
    C27 C26 C25 . . 120.0(3) ?
    C27 C26 H26A . . 120.0 ?
    C25 C26 H26A . . 120.0 ?
    C26 C27 C22 . . 121.0(3) ?
    C26 C27 H27A . . 119.5 ?
    C22 C27 H27A . . 119.5 ?
    N1 C28 C25 . . 177.9(3) ?
    O2 C29 H29A . . 109.5 ?
    O2 C29 H29B . . 109.5 ?
    H29A C29 H29B . . 109.5 ?
    O2 C29 H29C . . 109.5 ?
    H29A C29 H29C . . 109.5 ?
    H29B C29 H29C . . 109.5 ?
loop_
    _geom_torsion_atom_site_label_1
    _geom_torsion_atom_site_label_2
    _geom_torsion_atom_site_label_3
    _geom_torsion_atom_site_label_4
    _geom_torsion_site_symmetry_1
    _geom_torsion_site_symmetry_2
    _geom_torsion_site_symmetry_3
    _geom_torsion_site_symmetry_4
    _geom_torsion
    _geom_torsion_publ_flag
    F1 C1 C2 C3 . . . . -178.9(2) ?
    C6 C1 C2 C3 . . . . 1.8(4) ?
    C1 C2 C3 C4 . . . . 0.7(4) ?
    C2 C3 C4 C5 . . . . -2.5(4) ?
    C2 C3 C4 C14 . . . . 177.9(2) ?
    C3 C4 C5 C6 . . . . 1.8(4) ?
    C14 C4 C5 C6 . . . . -178.6(2) ?
    F1 C1 C6 C5 . . . . 178.3(2) ?
    C2 C1 C6 C5 . . . . -2.5(4) ?
    C4 C5 C6 C1 . . . . 0.6(4) ?
    C12 C7 C8 C9 . . . . -0.5(4) ?
    C7 C8 C9 C10 . . . . -0.1(4) ?
    C7 C8 C9 C18 . . . . 177.8(2) ?
    C8 C9 C10 C11 . . . . 0.9(4) ?
    C18 C9 C10 C11 . . . . -177.1(2) ?
    C9 C10 C11 C12 . . . . -1.0(4) ?
    C8 C7 C12 F2 . . . . -179.7(2) ?
    C8 C7 C12 C11 . . . . 0.5(4) ?
    C10 C11 C12 F2 . . . . -179.6(2) ?
    C10 C11 C12 C7 . . . . 0.3(4) ?
    C18 C13 C14 C15 . . . . -1.2(4) ?
    C18 C13 C14 C4 . . . . 180.0(2) ?
    C3 C4 C14 C13 . . . . 137.4(3) ?
    C5 C4 C14 C13 . . . . -42.2(3) ?
    C3 C4 C14 C15 . . . . -41.4(4) ?
    C5 C4 C14 C15 . . . . 139.0(3) ?
    C13 C14 C15 C16 . . . . -1.9(4) ?
    C4 C14 C15 C16 . . . . 176.9(2) ?
    C13 C14 C15 C19 . . . . 174.7(2) ?
    C4 C14 C15 C19 . . . . -6.5(4) ?
    C29 O2 C16 C17 . . . . -11.4(3) ?
    C29 O2 C16 C15 . . . . 171.4(2) ?
    C14 C15 C16 O2 . . . . -179.3(2) ?
    C19 C15 C16 O2 . . . . 4.0(3) ?
    C14 C15 C16 C17 . . . . 3.3(4) ?
    C19 C15 C16 C17 . . . . -173.4(2) ?
    O2 C16 C17 C18 . . . . -178.8(2) ?
    C15 C16 C17 C18 . . . . -1.7(4) ?
    C14 C13 C18 C17 . . . . 2.8(4) ?
    C14 C13 C18 C9 . . . . -175.0(2) ?
    C16 C17 C18 C13 . . . . -1.3(4) ?
    C16 C17 C18 C9 . . . . 176.5(2) ?
    C10 C9 C18 C13 . . . . 134.0(3) ?
    C8 C9 C18 C13 . . . . -43.9(4) ?
    C10 C9 C18 C17 . . . . -43.7(3) ?
    C8 C9 C18 C17 . . . . 138.3(3) ?
    C16 C15 C19 O1 . . . . 124.0(3) ?
    C14 C15 C19 O1 . . . . -52.6(4) ?
    C16 C15 C19 C20 . . . . -56.7(3) ?
    C14 C15 C19 C20 . . . . 126.7(3) ?
    O1 C19 C20 C21 . . . . -7.0(4) ?
    C15 C19 C20 C21 . . . . 173.7(2) ?
    C19 C20 C21 C22 . . . . -179.9(2) ?
    C20 C21 C22 C23 . . . . -175.3(3) ?
    C20 C21 C22 C27 . . . . 5.3(4) ?
    C27 C22 C23 C24 . . . . -1.6(4) ?
    C21 C22 C23 C24 . . . . 179.1(3) ?
    C22 C23 C24 C25 . . . . 0.0(4) ?
    C23 C24 C25 C26 . . . . 0.6(4) ?
    C23 C24 C25 C28 . . . . 179.8(3) ?
    C24 C25 C26 C27 . . . . 0.4(4) ?
    C28 C25 C26 C27 . . . . -178.9(3) ?
    C25 C26 C27 C22 . . . . -2.0(4) ?
    C23 C22 C27 C26 . . . . 2.5(4) ?
    C21 C22 C27 C26 . . . . -178.1(3) ?
loop_
    _geom_hbond_atom_site_label_D
    _geom_hbond_atom_site_label_H
    _geom_hbond_atom_site_label_A
    _geom_hbond_site_symmetry_A
    _geom_hbond_distance_DH
    _geom_hbond_distance_HA
    _geom_hbond_distance_DA
    _geom_hbond_angle_DHA
    _geom_hbond_publ_flag
    C7 H7A O1 1_545 0.95 2.40 3.213(3) 143 yes
    C29 H29A F2 1_665 0.98 2.54 3.447(3) 155 yes
    C29 H29B Cg1 2_676 0.98 2.75 3.521(3) 136 yes
_iucr_refine_instructions_details
;
TITL bks72_0m in P-1 (100K)
CELL 0.71073   6.9656  11.2404  14.6014  96.108  90.415 104.764
ZERR    2.00   0.0002   0.0003   0.0003   0.001   0.001   0.001
LATT  1
SFAC C H N O F
UNIT 58 38 2 4 4
TEMP -173.000
SIZE 0.119 0.199 0.338
L.S. 10
BOND $H
FMAP 2 1 60
OMIT -6  10   5
OMIT 0   0   1
OMIT -6   1   0
OMIT -5  10   7
OMIT -5  11   5
OMIT -2  11   8
OMIT -6   2   0
OMIT -4   9  10
OMIT -2   9  11
ACTA
CONF
OMIT -4 50
PLAN 20
WGHT    0.012800    2.088900
FVAR       0.74890
F1    5   -0.309433    1.076390    0.968744    11.00000    0.03206    0.04700 =
         0.04184    0.00446    0.01799    0.02095
F2    5    0.174019    0.293310    0.462245    11.00000    0.02874    0.01513 =
         0.03856   -0.00460    0.00156    0.00494
O1    4    0.286203    1.221478    0.706256    11.00000    0.02351    0.02339 =
         0.03216    0.00473    0.00143    0.01180
O2    4    0.681166    1.093042    0.607767    11.00000    0.01912    0.01674 =
         0.02606   -0.00025    0.00826    0.00395
N1    3    1.551700    1.707701    0.984435    11.00000    0.03411    0.04059 =
         0.04951   -0.00825   -0.00629    0.00633
C1    1   -0.178552    1.042102    0.909466    11.00000    0.02686    0.02845 =
         0.02813    0.00995    0.01222    0.01611
C2    1    0.021531    1.096820    0.925707    11.00000    0.02825    0.02138 =
         0.02305    0.00194    0.00665    0.01027
AFIX  43
H2A   2    0.066770    1.156034    0.977787    11.00000   -1.20000
AFIX   0
C3    1    0.154486    1.063869    0.864875    11.00000    0.02021    0.01917 =
         0.02315    0.00444    0.00204    0.00651
AFIX  43
H3A   2    0.292673    1.100251    0.875812    11.00000   -1.20000
AFIX   0
C4    1    0.089896    0.978069    0.787525    11.00000    0.01904    0.01747 =
         0.02042    0.00589    0.00227    0.00790
C5    1   -0.113849    0.922249    0.775100    11.00000    0.01998    0.02388 =
         0.02297    0.00608   -0.00011    0.00782
AFIX  43
H5A   2   -0.160326    0.861810    0.723851    11.00000   -1.20000
AFIX   0
C6    1   -0.249113    0.953577    0.836252    11.00000    0.01680    0.02957 =
         0.03337    0.01242    0.00424    0.01060
AFIX  43
H6A   2   -0.387120    0.914836    0.827774    11.00000   -1.20000
AFIX   0
C7    1    0.200389    0.435559    0.595300    11.00000    0.02058    0.01733 =
         0.03190    0.00558    0.00359    0.00761
AFIX  43
H7A   2    0.161825    0.369256    0.632151    11.00000   -1.20000
AFIX   0
C8    1    0.242360    0.557507    0.634584    11.00000    0.01975    0.02238 =
         0.01989    0.00203    0.00250    0.00672
AFIX  43
H8A   2    0.231288    0.574905    0.699151    11.00000   -1.20000
AFIX   0
C9    1    0.300742    0.655369    0.580734    11.00000    0.01241    0.01843 =
         0.02411    0.00137   -0.00057    0.00318
C10   1    0.316387    0.627658    0.486151    11.00000    0.01857    0.01830 =
         0.02460    0.00279    0.00070    0.00470
AFIX  43
H10A  2    0.357716    0.693123    0.448746    11.00000   -1.20000
AFIX   0
C11   1    0.272495    0.505879    0.445813    11.00000    0.01785    0.02312 =
         0.02180   -0.00245    0.00192    0.00692
AFIX  43
H11A  2    0.281302    0.487215    0.381224    11.00000   -1.20000
AFIX   0
C12   1    0.215967    0.413017    0.501759    11.00000    0.01418    0.01500 =
         0.03162   -0.00359   -0.00003    0.00445
C13   1    0.209796    0.821695    0.685207    11.00000    0.01604    0.01827 =
         0.01947    0.00297    0.00000    0.00228
AFIX  43
H13A  2    0.102975    0.760045    0.705204    11.00000   -1.20000
AFIX   0
C14   1    0.232853    0.945456    0.720000    11.00000    0.01555    0.02174 =
         0.01688    0.00250   -0.00320    0.00566
C15   1    0.393500    1.035898    0.691344    11.00000    0.01735    0.01932 =
         0.01755    0.00231   -0.00253    0.00435
C16   1    0.528799    0.998995    0.631034    11.00000    0.01492    0.02092 =
         0.01840    0.00311   -0.00133    0.00388
C17   1    0.500852    0.876160    0.595808    11.00000    0.01712    0.02048 =
         0.01750    0.00034    0.00084    0.00644
AFIX  43
H17A  2    0.591899    0.853065    0.553741    11.00000   -1.20000
AFIX   0
C18   1    0.339049    0.786433    0.622113    11.00000    0.01894    0.01932 =
         0.01881    0.00344   -0.00289    0.00596
C19   1    0.420441    1.172623    0.718820    11.00000    0.02426    0.02093 =
         0.01610    0.00270    0.00509    0.00870
C20   1    0.614782    1.242405    0.762117    11.00000    0.02566    0.01965 =
         0.02037   -0.00042    0.00134    0.00958
AFIX  43
H20A  2    0.707852    1.197724    0.776428    11.00000   -1.20000
AFIX   0
C21   1    0.665069    1.364711    0.781895    11.00000    0.02454    0.02096 =
         0.02137   -0.00051    0.00615    0.01076
AFIX  43
H21A  2    0.569863    1.407671    0.767163    11.00000   -1.20000
AFIX   0
C22   1    0.854701    1.438934    0.824460    11.00000    0.02779    0.01870 =
         0.01874   -0.00243    0.00669    0.00852
C23   1    0.885195    1.565789    0.848055    11.00000    0.02786    0.02578 =
         0.02876   -0.00289    0.00457    0.00971
AFIX  43
H23A  2    0.782461    1.604033    0.835447    11.00000   -1.20000
AFIX   0
C24   1    1.062751    1.637443    0.889634    11.00000    0.03331    0.02113 =
         0.03043   -0.00967    0.00859    0.00718
AFIX  43
H24A  2    1.081381    1.723930    0.905385    11.00000   -1.20000
AFIX   0
C25   1    1.213705    1.581337    0.908105    11.00000    0.02712    0.02949 =
         0.02044   -0.00394    0.00338    0.00338
C26   1    1.186453    1.455197    0.884200    11.00000    0.02916    0.02868 =
         0.03120    0.00244    0.00075    0.00876
AFIX  43
H26A  2    1.289092    1.417032    0.897143    11.00000   -1.20000
AFIX   0
C27   1    1.010851    1.385367    0.841762    11.00000    0.03117    0.01993 =
         0.03257    0.00163   -0.00022    0.00568
AFIX  43
H27A  2    0.994980    1.299551    0.823880    11.00000   -1.20000
AFIX   0
C28   1    1.400393    1.653346    0.951051    11.00000    0.03153    0.03043 =
         0.03292   -0.00510    0.00268    0.00681
C29   1    0.839407    1.061190    0.557300    11.00000    0.01921    0.02414 =
         0.02652    0.00262    0.00463    0.00474
AFIX 137
H29A  2    0.944277    1.136447    0.550969    11.00000   -1.50000
H29B  2    0.788853    1.020458    0.496017    11.00000   -1.50000
H29C  2    0.893590    1.004826    0.590312    11.00000   -1.50000
HKLF 4
REM  bks72_0m in P-1 (100K)
REM R1 =  0.0501 for   2982 Fo > 4sig(Fo)  and  0.0689 for all   3828 data
REM    308 parameters refined using      0 restraints
END
WGHT      0.0313      1.2679
REM Highest difference peak  0.305,  deepest hole -0.227,  1-sigma level  0.051
Q1    1   0.8420  1.4945  0.8756  11.00000  0.05    0.30
Q2    1   0.6628  1.1601  0.6429  11.00000  0.05    0.27
Q3    1   0.6931  1.1530  0.6563  11.00000  0.05    0.26
Q4    1   0.4313  1.1035  0.6986  11.00000  0.05    0.25
Q5    1   0.1507  0.4362  0.5420  11.00000  0.05    0.22
Q6    1   0.2339  0.5619  0.4723  11.00000  0.05    0.22
Q7    1   1.1167  1.6078  0.9406  11.00000  0.05    0.22
Q8    1   0.6893  1.3029  0.7411  11.00000  0.05    0.21
Q9    1   0.4175  1.0242  0.6448  11.00000  0.05    0.21
Q10   1   1.4396  1.6192  0.8596  11.00000  0.05    0.20
Q11   1   0.6844  1.1946  0.7360  11.00000  0.05    0.20
Q12   1   0.8249  1.2154  0.6202  11.00000  0.05    0.20
Q13   1   0.4934  1.5855  0.8025  11.00000  0.05    0.19
Q14   1   0.2195  0.2825  0.5265  11.00000  0.05    0.19
Q15   1   0.6851  0.8959  0.5926  11.00000  0.05    0.19
Q16   1   1.1844  1.4160  0.8182  11.00000  0.05    0.19
Q17   1   0.2710  0.4090  0.5604  11.00000  0.05    0.19
Q18   1   0.3589  0.7159  0.6107  11.00000  0.05    0.19
Q19   1   0.1608  0.4983  0.6085  11.00000  0.05    0.19
Q20   1   0.3868  0.8434  0.5971  11.00000  0.05    0.18
;
