# Supplementary material for: (2E)-3-(4-Cyano­phen­yl)-1-(4,4′′-difluoro-5′-meth­oxy-1,1′:3′,1′′-terphenyl-4′-yl)prop-2-en-1-one
Source: Acta Crystallogr Sect E Struct Rep Online. 2012 May 26;68(Pt 6):o1877–8. doi: 10.1107/S1600536812023124 (PMC3379440; doi:10.1107/S1600536812023124)
Supplement: Supplementary file 2 [file e-68-o1877-Isup2.hkl]

# 
# h,k,l, Fc-squared, Fo-squared, sigma(Fo-squared) and status flag 
# 
data_I
_shelx_title ' bks72_0m in P-1 (100K)' 
_shelx_refln_list_code          4 
_shelx_F_calc_maximum      133.17 
_exptl_crystal_F_000       468.00 
_reflns_d_resolution_high  0.8409 
 
loop_ 
 _symmetry_equiv_pos_as_xyz 
 'x, y, z' 
 '-x, -y, -z' 
 
_cell_length_a     6.9656 
_cell_length_b    11.2404 
_cell_length_c    14.6014 
_cell_angle_alpha  96.108 
_cell_angle_beta   90.415 
_cell_angle_gamma 104.764 
 
_shelx_F_squared_multiplier     1.000 
 
loop_ 
 _refln_index_h 
 _refln_index_k 
 _refln_index_l 
 _refln_F_squared_calc 
 _refln_F_squared_meas 
 _refln_F_squared_sigma 
 _refln_observed_status 
   1   0   0       21.82        0.39      0.75 o 
   2   0   0     6729.93     6844.15     68.45 o 
   3   0   0       87.22       95.31      3.15 o 
   4   0   0       19.06       15.61      2.16 o 
   5   0   0        0.66       -3.93      2.34 o 
   6   0   0      117.36      126.73      6.95 o 
   7   0   0        2.55       15.19      3.81 o 
   8   0   0       21.87       26.20     11.29 o 
  -8   1   0       99.75      106.62     13.27 o 
  -7   1   0        0.64        5.36      3.35 o 
  -5   1   0        4.30        1.68      2.58 o 
  -4   1   0     1321.08     1363.38     12.22 o 
  -3   1   0       53.45       48.74      2.43 o 
  -2   1   0     3664.42     3779.57     28.69 o 
  -1   1   0     2545.59     2648.11     50.66 o 
   1   1   0       25.09       34.94      1.53 o 
   2   1   0      138.54      133.64      3.56 o 
   3   1   0       13.72       18.09      1.76 o 
   4   1   0      346.63      344.00      5.79 o 
   5   1   0      447.13      441.29     10.77 o 
   6   1   0       70.11       67.03      6.80 o 
   7   1   0        9.89       10.13      5.78 o 
  -8   2   0      232.17      225.58     12.90 o 
  -7   2   0      141.28      139.90     11.00 o 
  -5   2   0       22.26       26.00      2.89 o 
  -4   2   0      511.90      483.16      6.44 o 
  -3   2   0       23.27       36.55      2.07 o 
  -2   2   0     3497.99     3567.68     30.68 o 
  -1   2   0     1830.78     1778.47     18.79 o 
   0   2   0     5322.67     5101.71     43.01 o 
   1   2   0     1718.89     1656.29     17.52 o 
   2   2   0       52.11       49.89      2.81 o 
   3   2   0     1792.65     2028.41     18.63 o 
   4   2   0       15.80       15.54      3.06 o 
   5   2   0       70.68       75.81      5.94 o 
   6   2   0        6.71       11.29      4.60 o 
   7   2   0       33.10       39.68      6.30 o 
  -8   3   0       41.85       40.73      8.10 o 
  -7   3   0      162.10      172.91     11.62 o 
  -6   3   0      383.33      366.38      8.40 o 
  -5   3   0        0.00        0.37      2.30 o 
  -4   3   0      662.75      638.61      7.93 o 
  -3   3   0      714.49      773.28      8.21 o 
  -2   3   0     1191.31     1166.34     11.24 o 
  -1   3   0      941.73      908.93     11.78 o 
   0   3   0     1650.22     1565.89     22.15 o 
   1   3   0     1249.76     1177.48      9.88 o 
   2   3   0       18.86       11.15      2.02 o 
   3   3   0      387.53      413.60      7.58 o 
   4   3   0        0.52       -1.63      2.04 o 
   5   3   0        0.09       -5.12      2.93 o 
   6   3   0       76.51       79.32      7.41 o 
   7   3   0      108.27      103.23      9.02 o 
  -8   4   0       24.61       15.87      7.00 o 
  -7   4   0       36.74       42.13      6.22 o 
  -6   4   0       60.63       58.12      5.78 o 
  -5   4   0       24.91       29.27      3.20 o 
  -4   4   0      652.49      690.91      8.74 o 
  -3   4   0      297.84      284.30      5.13 o 
  -2   4   0        9.87        5.64      1.64 o 
  -1   4   0      681.86      677.80     12.26 o 
   0   4   0      214.96      199.40      3.40 o 
   1   4   0       48.85       52.46      2.26 o 
   2   4   0      412.92      376.69      7.03 o 
   3   4   0      557.72      569.90      9.09 o 
   4   4   0       88.29       85.03      5.56 o 
   5   4   0        4.01        5.08      3.78 o 
   6   4   0      144.77      136.03      8.92 o 
  -8   5   0        0.05        1.93      6.43 o 
  -7   5   0       93.39      100.80      8.35 o 
  -6   5   0      148.59      149.93      7.69 o 
  -5   5   0      107.29      101.25      5.46 o 
  -4   5   0       66.20       84.54      3.91 o 
  -3   5   0        0.19       -0.03      1.98 o 
  -2   5   0       42.52       50.73      2.37 o 
  -1   5   0      206.91      208.42      7.91 o 
   0   5   0       61.27       96.29      2.60 o 
   1   5   0       94.99      113.81      3.19 o 
   2   5   0        1.62        0.71      1.35 o 
   3   5   0        0.16       -0.15      1.63 o 
   4   5   0        3.71        9.57      3.37 o 
   5   5   0       56.42       63.65      6.63 o 
   6   5   0       29.92       33.60      5.98 o 
  -8   6   0       22.30       31.80      6.12 o 
  -7   6   0      341.80      334.21     12.49 o 
  -6   6   0      330.83      289.40     10.40 o 
  -5   6   0      101.52      101.58      5.53 o 
  -4   6   0       81.09       81.23      4.43 o 
  -3   6   0       90.44       84.74      3.59 o 
  -2   6   0      242.02      218.59      3.68 o 
  -1   6   0     2191.19     2297.26     29.95 o 
   0   6   0     1026.89     1028.88     17.35 o 
   1   6   0       36.52       35.34      2.59 o 
   2   6   0      775.05      752.77      8.71 o 
   3   6   0       57.70       57.38      4.43 o 
   4   6   0        5.96        5.85      3.39 o 
   5   6   0      100.06      101.22      7.99 o 
   6   6   0        8.06       10.45      4.86 o 
  -7   7   0      158.72      149.29      9.58 o 
  -6   7   0       59.03       77.61      6.59 o 
  -5   7   0      146.80      135.59      6.51 o 
  -4   7   0       20.33       23.73      3.22 o 
  -3   7   0     1638.98     1506.89     13.88 o 
  -2   7   0        2.32        2.06      3.49 o 
  -1   7   0       73.99       68.94      5.82 o 
   0   7   0      222.70      199.80     12.28 o 
   1   7   0        6.99        8.49      2.03 o 
   2   7   0      927.62      901.71     24.97 o 
   3   7   0     1689.14     1688.63     19.86 o 
   4   7   0       31.42       41.07      9.71 o 
   5   7   0      267.73      272.31     21.95 o 
  -7   8   0        0.12        5.53      5.50 o 
  -6   8   0        0.22        2.84      8.35 o 
  -5   8   0      435.78      446.74     13.42 o 
  -4   8   0      105.55      105.89      6.44 o 
  -3   8   0     1159.43     1023.72     24.61 o 
  -2   8   0       21.03       19.65      6.93 o 
  -1   8   0       12.55        8.56      4.08 o 
   0   8   0      458.00      467.69     13.20 o 
   1   8   0      833.10      806.37     17.32 o 
   2   8   0     1893.74     1874.57     39.37 o 
   3   8   0      335.47      347.12     16.92 o 
   4   8   0       10.61        4.16      4.90 o 
   5   8   0       87.27      103.69     13.15 o 
  -7   9   0       16.49       25.58      7.01 o 
  -6   9   0        5.78       13.30      7.65 o 
  -5   9   0      204.68      163.95     13.22 o 
  -4   9   0        2.42       -6.26      5.90 o 
  -3   9   0       61.82       63.42      9.75 o 
  -2   9   0       53.72       48.90      8.99 o 
  -1   9   0      264.45      275.67     11.62 o 
   0   9   0        0.01        3.12      4.37 o 
   1   9   0        5.62        9.41      4.48 o 
   2   9   0      130.86      145.56     12.17 o 
   3   9   0      178.04      189.31     14.09 o 
   4   9   0        0.65        1.82      6.82 o 
  -6  10   0       36.13       56.70     14.18 o 
  -5  10   0       25.92       42.97     12.59 o 
  -4  10   0      522.04      465.45     26.90 o 
  -3  10   0       64.12       68.60     10.20 o 
  -2  10   0        0.29        7.35      8.83 o 
  -1  10   0       25.85       30.44      6.41 o 
   0  10   0       26.22       12.28      4.86 o 
   1  10   0       53.85       57.96      9.43 o 
   2  10   0      188.86      167.67     13.41 o 
   3  10   0      172.62       84.36     17.09 o 
  -6  11   0      102.53       94.74      4.58 o 
  -5  11   0        7.64       21.60      9.99 o 
  -4  11   0      126.75      114.69     17.30 o 
  -3  11   0        2.60        8.84      7.63 o 
  -2  11   0        4.63        7.76     14.78 o 
  -1  11   0       86.42       75.29      8.57 o 
   0  11   0       42.37       33.09      6.52 o 
   1  11   0       16.88       15.17      7.02 o 
   2  11   0      101.11       98.07     12.96 o 
  -4  12   0       58.41       82.18     15.79 o 
  -3  12   0       19.81       19.34     16.08 o 
  -2  12   0        2.77        8.93      7.80 o 
  -1  12   0      104.17       99.71     10.11 o 
   0  12   0       10.15        8.55      7.26 o 
   1  12   0       27.71       26.34      8.25 o 
  -3  13   0       36.67       57.67     14.33 o 
  -2  13   0        0.24       17.46     17.06 o 
  -1  13   0        0.78        1.78      7.39 o 
   1 -13   1        8.62        3.21      7.23 o 
   2 -13   1        0.47       -0.16      9.51 o 
   3 -13   1       69.97       77.78     18.68 o 
  -1 -12   1       38.68       31.85      9.52 o 
   0 -12   1       12.22        8.09     11.75 o 
   1 -12   1        0.00       12.01      8.36 o 
   2 -12   1        0.01        3.04     12.32 o 
   3 -12   1       53.01       56.78     11.14 o 
   4 -12   1        7.85       32.60     12.67 o 
   5 -12   1        9.65       13.19      9.50 o 
  -2 -11   1       87.31       86.40     17.37 o 
  -1 -11   1       14.12       18.14      7.83 o 
   0 -11   1       12.23        7.05      5.12 o 
   1 -11   1        7.66       12.65      5.96 o 
   2 -11   1        4.31       -7.99      7.19 o 
   3 -11   1       15.66       16.73     18.28 o 
   4 -11   1      138.83      128.27     18.98 o 
   5 -11   1      144.14      145.13     20.03 o 
   6 -11   1      188.65      168.05     14.72 o 
  -3 -10   1        4.65        4.80      6.04 o 
  -2 -10   1      142.67      138.88     12.55 o 
  -1 -10   1      110.38      107.16     12.03 o 
   0 -10   1       45.68       37.14      6.42 o 
   1 -10   1      151.71      151.41     10.11 o 
   2 -10   1      107.14      104.89     12.05 o 
   3 -10   1      300.90      280.07     16.30 o 
   4 -10   1      345.87      334.65     17.22 o 
   5 -10   1       90.30      111.58     17.57 o 
   6 -10   1        1.95       11.97     10.50 o 
  -4  -9   1       19.33       34.23      9.14 o 
  -3  -9   1      333.32      331.53     17.24 o 
  -2  -9   1        0.11        2.35      3.91 o 
  -1  -9   1        0.29        0.36      3.58 o 
   0  -9   1       36.19       32.22      6.23 o 
   1  -9   1      618.46      613.11     16.36 o 
   2  -9   1       25.29       12.80      7.82 o 
   3  -9   1     1108.11     1032.54     26.89 o 
   4  -9   1       36.47       53.61      9.28 o 
   5  -9   1        1.18       11.57      7.90 o 
   6  -9   1       46.42       43.97      9.07 o 
   7  -9   1      105.84      101.06      9.31 o 
  -5  -8   1       37.70       40.68     15.83 o 
  -4  -8   1       25.85       33.24      9.16 o 
  -3  -8   1      191.06      168.77     12.36 o 
  -2  -8   1      327.25      120.92     17.29 o 
  -1  -8   1     1405.37     1357.86     23.46 o 
   0  -8   1        3.26       10.77      3.98 o 
   1  -8   1      107.17      119.32      8.04 o 
   2  -8   1       53.80       64.49      8.91 o 
   3  -8   1      289.12      273.15      5.40 o 
   4  -8   1      507.27      479.31     15.07 o 
   5  -8   1      202.49      188.04     10.07 o 
   6  -8   1      351.36      309.16     12.94 o 
   7  -8   1      282.34      234.54     11.21 o 
  -5  -7   1      212.83      202.93     18.26 o 
  -4  -7   1       64.64       76.76      7.08 o 
  -3  -7   1      962.50      949.83     16.33 o 
  -2  -7   1      191.48      184.46      5.31 o 
  -1  -7   1       10.56       10.77      2.47 o 
   0  -7   1       12.03       12.59      3.56 o 
   1  -7   1        9.70       13.08      4.32 o 
   2  -7   1      181.74      174.41      4.76 o 
   3  -7   1      161.08      169.71      4.62 o 
   4  -7   1        9.19        6.21      2.97 o 
   5  -7   1      107.25      105.24      5.61 o 
   6  -7   1        0.05        5.15      4.16 o 
   7  -7   1       25.80       21.99      6.20 o 
  -6  -6   1       14.36       12.53      4.97 o 
  -5  -6   1      329.08      356.20     14.68 o 
  -4  -6   1        3.96        6.04      3.24 o 
  -3  -6   1      140.78      145.66      7.17 o 
  -2  -6   1      112.88      116.48      4.15 o 
  -1  -6   1       12.80       14.32      1.74 o 
   0  -6   1      503.82      501.57      7.61 o 
   1  -6   1      615.82      650.75     13.49 o 
   2  -6   1       25.45       18.51      1.67 o 
   3  -6   1        5.66        4.02      2.18 o 
   4  -6   1       19.99       19.01      2.88 o 
   5  -6   1      119.85      112.20      5.82 o 
   6  -6   1      168.73      165.93      8.13 o 
   7  -6   1      370.68      334.73     12.59 o 
   8  -6   1        2.71        5.82      8.24 o 
  -6  -5   1       64.55       57.51      6.98 o 
  -5  -5   1      106.01      112.43      8.29 o 
  -4  -5   1        9.38        9.35      3.40 o 
  -3  -5   1       70.39       65.90      4.37 o 
  -2  -5   1       40.83       45.34      2.67 o 
  -1  -5   1        2.96        3.50      1.29 o 
   0  -5   1      205.57      195.17      3.76 o 
   1  -5   1     2071.74     2094.23     26.76 o 
   2  -5   1        3.90        5.83      1.69 o 
   3  -5   1       43.90       52.22      2.83 o 
   4  -5   1       18.15       24.32      2.88 o 
   5  -5   1       10.69       19.17      3.29 o 
   6  -5   1       83.71       82.75      6.43 o 
   7  -5   1      175.68      176.77     10.14 o 
   8  -5   1      100.27      114.88     11.47 o 
  -7  -4   1        0.01       -1.91      5.76 o 
  -6  -4   1        3.95       10.64      4.68 o 
  -5  -4   1       29.03       22.47      4.87 o 
  -4  -4   1       17.24       24.86      4.05 o 
  -3  -4   1       19.79       25.36      3.11 o 
  -2  -4   1        0.42       -1.22      1.23 o 
  -1  -4   1      443.28      438.93      5.45 o 
   0  -4   1       11.09       12.23      1.45 o 
   1  -4   1        7.26        4.34      0.79 o 
   2  -4   1       52.66       64.06      2.88 o 
   3  -4   1      491.34      552.36      6.96 o 
   4  -4   1      135.16      146.10      4.78 o 
   5  -4   1      138.73      155.55      5.48 o 
   6  -4   1      224.03      225.32      7.22 o 
   7  -4   1        0.99        6.14      4.77 o 
   8  -4   1       55.66       50.41      8.70 o 
  -7  -3   1        2.06        6.21      5.45 o 
  -6  -3   1      382.22      369.64     14.47 o 
  -5  -3   1        0.39        0.95      3.40 o 
  -4  -3   1        2.81        0.47      2.51 o 
  -3  -3   1       55.87       71.80      3.89 o 
  -2  -3   1      412.01      422.17      9.82 o 
  -1  -3   1       83.00       84.91      2.80 o 
   0  -3   1      507.18      511.61      5.69 o 
   1  -3   1      731.20      693.16      6.80 o 
   2  -3   1      946.01      917.09     11.50 o 
   3  -3   1      330.16      330.40      5.79 o 
   4  -3   1     1522.42     1561.75     12.77 o 
   5  -3   1      250.42      232.17      6.27 o 
   6  -3   1     1606.06     1462.48     16.23 o 
   7  -3   1      208.89      201.22     11.92 o 
   8  -3   1      676.33      617.32     19.67 o 
  -7  -2   1        2.25        0.30      3.99 o 
  -6  -2   1      193.59      178.86      9.29 o 
  -5  -2   1       14.58       15.54      3.86 o 
  -4  -2   1      319.99      316.59      7.56 o 
  -3  -2   1      344.78      353.61      6.88 o 
  -2  -2   1     2339.10     2343.63     19.03 o 
  -1  -2   1      894.37      867.90      7.72 o 
   0  -2   1      165.81      147.70      2.56 o 
   1  -2   1     2256.92     2327.39     41.20 o 
   2  -2   1      310.66      313.84      6.80 o 
   3  -2   1        0.29       -1.21      1.39 o 
   4  -2   1     1206.98     1186.57     10.68 o 
   5  -2   1        1.22        2.89      2.39 o 
   6  -2   1     2372.52     2254.28     21.29 o 
   7  -2   1      140.02      156.44      7.20 o 
   8  -2   1        0.80        3.01      5.32 o 
  -7  -1   1       11.16        5.24      4.09 o 
  -6  -1   1        3.74       10.70      4.44 o 
  -5  -1   1        2.19        2.68      3.34 o 
  -4  -1   1        0.03        1.59      1.61 o 
  -3  -1   1      644.56      631.28      7.58 o 
  -2  -1   1      545.69      555.05      5.51 o 
  -1  -1   1     1444.33     1419.00     11.21 o 
   0  -1   1       86.65       75.67      1.45 o 
   1  -1   1      889.70      904.83      7.57 o 
   2  -1   1     5005.58     5114.46     28.46 o 
   3  -1   1      106.14      113.10      3.24 o 
   4  -1   1     1028.28     1103.29     10.20 o 
   5  -1   1       67.42       84.80      4.24 o 
   6  -1   1      212.81      193.69      7.46 o 
   7  -1   1       82.36      105.24      7.81 o 
   8  -1   1        0.31       -7.11      9.05 o 
  -8   0   1        2.06       11.04      5.54 o 
  -7   0   1       56.41       65.17      7.15 o 
  -6   0   1      497.68      481.62     13.43 o 
  -5   0   1      133.71      131.67      5.62 o 
  -4   0   1       22.14       28.43      2.38 o 
  -3   0   1      455.66      436.24      5.89 o 
  -2   0   1     1890.76     1951.11     14.08 o 
  -1   0   1      278.42      228.78      2.93 o 
   1   0   1     3797.32     3745.19     33.76 o 
   2   0   1     2627.10     2706.01     19.45 o 
   3   0   1       30.64       39.23      2.40 o 
   4   0   1      192.25      194.75      4.72 o 
   5   0   1      585.43      561.34      8.95 o 
   6   0   1       38.41       34.65      4.62 o 
   7   0   1        8.91       12.01      3.59 o 
  -8   1   1       81.46       84.53      9.84 o 
  -7   1   1      587.63      548.71     17.56 o 
  -6   1   1       27.31       30.99      4.55 o 
  -5   1   1       53.05       62.66      3.90 o 
  -4   1   1      396.19      392.67      6.27 o 
  -3   1   1      568.14      558.75      6.41 o 
  -2   1   1     3554.18     3637.79     23.31 o 
  -1   1   1        2.57       12.08      1.07 o 
   0   1   1      504.23      472.46      6.59 o 
   1   1   1       44.74       41.82      1.36 o 
   2   1   1      593.44      581.47      6.45 o 
   3   1   1     2472.20     2692.89     18.38 o 
   4   1   1       19.33       29.24      2.46 o 
   5   1   1       33.51       29.07      3.91 o 
   6   1   1       85.26       84.72      6.08 o 
   7   1   1        6.37        6.42      4.72 o 
  -8   2   1       99.05      101.06     10.34 o 
  -7   2   1      234.33      217.86     13.12 o 
  -6   2   1       33.68       75.52      5.22 o 
  -5   2   1        7.82        7.60      2.31 o 
  -4   2   1      451.91      468.14      6.28 o 
  -3   2   1       81.75       90.29      3.04 o 
  -2   2   1       37.27       39.59      2.25 o 
  -1   2   1     3018.40     2910.07     23.90 o 
   0   2   1      268.91      308.17      3.92 o 
   1   2   1      167.88      171.05      2.49 o 
   2   2   1     2220.15     2234.71     16.22 o 
   3   2   1       82.98       87.40      3.52 o 
   4   2   1       98.70      119.10      4.72 o 
   5   2   1        0.55        2.59      3.09 o 
   6   2   1       35.15       32.62      5.47 o 
   7   2   1        5.73        6.15      4.59 o 
  -8   3   1        7.50       17.38      6.67 o 
  -7   3   1      104.58      107.78     10.16 o 
  -6   3   1       83.39       92.59      7.36 o 
  -5   3   1       40.83       44.44      3.24 o 
  -4   3   1       97.42      120.12      4.24 o 
  -3   3   1       20.57       25.24      2.81 o 
  -2   3   1      348.83      364.79      5.30 o 
  -1   3   1      314.22      300.20      4.41 o 
   0   3   1      368.65      361.54      3.68 o 
   1   3   1      670.38      631.83     14.27 o 
   2   3   1       37.25       47.69      2.91 o 
   3   3   1      530.98      555.84      8.80 o 
   4   3   1        2.05        0.59      2.44 o 
   5   3   1      165.03      156.33      8.56 o 
   6   3   1      241.12      196.82     10.19 o 
   7   3   1       37.79       40.52      6.62 o 
  -8   4   1        0.96        2.67      6.11 o 
  -7   4   1       44.56       51.32      6.34 o 
  -6   4   1      349.13      310.14      9.88 o 
  -5   4   1      187.43      184.21      5.60 o 
  -4   4   1      759.09      811.53      9.41 o 
  -3   4   1        7.84        7.46      2.13 o 
  -2   4   1       17.70       22.37      1.93 o 
  -1   4   1      646.73      662.85      7.17 o 
   0   4   1      514.50      504.45      4.75 o 
   1   4   1       43.32       60.66      2.39 o 
   2   4   1       88.62       92.75      3.87 o 
   3   4   1        0.04        1.61      2.16 o 
   4   4   1      105.03      112.78      6.16 o 
   5   4   1      209.48      205.27      9.71 o 
   6   4   1       91.66       91.98      8.19 o 
  -8   5   1        2.16        5.72      8.55 o 
  -7   5   1        1.03       13.52      4.85 o 
  -6   5   1      239.28      238.39      8.89 o 
  -5   5   1       55.57       62.04      5.23 o 
  -4   5   1      732.11      765.15      9.25 o 
  -3   5   1        6.05        6.20      2.05 o 
  -2   5   1        4.36       -0.63      1.62 o 
  -1   5   1      649.04      749.31      6.75 o 
   0   5   1       26.81       32.69      1.50 o 
   1   5   1     1218.13     1189.15     16.57 o 
   2   5   1      204.52      193.12      7.06 o 
   3   5   1      509.65      497.63      8.97 o 
   4   5   1        0.01       -2.67      2.76 o 
   5   5   1        5.86        2.22      3.70 o 
   6   5   1      122.47      125.13      9.40 o 
  -8   6   1        0.06        6.02      6.57 o 
  -7   6   1       85.34      108.81     12.86 o 
  -6   6   1       24.48       27.56      5.07 o 
  -5   6   1       26.16       26.96      4.31 o 
  -4   6   1      220.37      203.19      5.98 o 
  -3   6   1     1125.82     1158.97     11.84 o 
  -2   6   1      291.67      274.43      4.95 o 
  -1   6   1      251.86      239.39      9.71 o 
   0   6   1       64.38       82.63      2.84 o 
   1   6   1       85.45       99.12      3.23 o 
   2   6   1       23.90       20.72      2.15 o 
   3   6   1      475.29      481.01      9.07 o 
   4   6   1        4.62        2.41      3.20 o 
   5   6   1       93.25      109.53      8.53 o 
   6   6   1        2.06       16.05      5.87 o 
  -7   7   1       89.22      117.23     12.21 o 
  -6   7   1       29.15       38.64      5.20 o 
  -5   7   1        0.47        0.14      3.33 o 
  -4   7   1      374.86      367.78      9.14 o 
  -3   7   1      123.35       98.30      5.38 o 
  -2   7   1      182.45      166.90      6.70 o 
  -1   7   1       49.65       53.83      5.48 o 
   0   7   1      402.61      379.01      5.76 o 
   1   7   1      149.31      140.92      4.22 o 
   2   7   1       23.40       24.00      3.43 o 
   3   7   1       10.83       14.90      3.72 o 
   4   7   1       35.16       36.10      5.16 o 
   5   7   1      117.89      117.26     16.23 o 
  -7   8   1       94.97       92.88      9.23 o 
  -6   8   1        1.16        4.61      4.77 o 
  -5   8   1     1215.35     1123.10     29.93 o 
  -4   8   1      325.15      310.50     14.83 o 
  -3   8   1        7.47        6.92      6.45 o 
  -2   8   1       74.16       87.58      9.20 o 
  -1   8   1        0.76       -1.85      2.93 o 
   0   8   1      261.30      245.67      9.99 o 
   1   8   1      163.36      151.29      8.42 o 
   2   8   1      707.48      675.54     38.12 o 
   3   8   1        1.65        2.44      4.58 o 
   4   8   1        0.02       -1.09      4.26 o 
   5   8   1       33.24       40.16      9.28 o 
  -7   9   1        3.02       13.06      5.10 o 
  -6   9   1        0.72       13.39      8.17 o 
  -5   9   1      212.98      128.32      4.90 o 
  -4   9   1      762.39      741.18     32.28 o 
  -3   9   1       98.28      100.46     10.43 o 
  -2   9   1        3.48       -1.96      7.89 o 
  -1   9   1       49.95       52.14      6.78 o 
   0   9   1        0.04       -2.33      3.45 o 
   1   9   1        5.86        8.73      4.12 o 
   2   9   1      104.63      102.53     11.64 o 
   3   9   1        0.00        2.49      6.30 o 
   4   9   1        0.92        8.03      6.81 o 
  -6  10   1      148.07      157.14     18.50 o 
  -5  10   1      108.70      126.84     18.66 o 
  -4  10   1      139.45      148.01     16.87 o 
  -3  10   1       15.00        9.66      6.92 o 
  -2  10   1        4.30        9.60     13.15 o 
  -1  10   1        6.07        9.28      4.69 o 
   0  10   1      224.16      204.96     18.37 o 
   1  10   1       33.78       25.84      7.62 o 
   2  10   1       28.85       22.82      7.31 o 
   3  10   1        2.61        5.01      6.04 o 
  -5  11   1        7.12       25.79      8.46 o 
  -4  11   1      424.04      421.10     26.98 o 
  -3  11   1       95.98      114.91     12.52 o 
  -2  11   1      226.24      226.87     17.00 o 
  -1  11   1       70.84       54.99      7.64 o 
   0  11   1       14.48       27.18      6.86 o 
   1  11   1       13.37       13.38      6.51 o 
   2  11   1      204.63      216.09     15.22 o 
  -5  12   1       11.99       32.79      9.60 o 
  -4  12   1       29.11       35.03     11.56 o 
  -3  12   1        1.33       34.39     12.13 o 
  -2  12   1       63.36       59.12     10.42 o 
  -1  12   1        9.03       16.15      6.06 o 
   0  12   1       14.64       11.19     12.11 o 
   1  12   1       36.66       47.21     10.22 o 
  -3  13   1      160.32      204.30     20.75 o 
  -2  13   1        1.14       17.78     11.79 o 
  -1  13   1       15.43       23.98      9.56 o 
   1 -13   2        0.70       -1.50      6.39 o 
   2 -13   2        0.85       13.08      9.80 o 
   3 -13   2        0.30        8.87      9.39 o 
  -1 -12   2       36.47       59.43     11.13 o 
   0 -12   2        9.72        5.10      7.28 o 
   1 -12   2      139.88      132.00     11.50 o 
   2 -12   2        8.08       16.82      9.63 o 
   3 -12   2       22.27       23.50      9.91 o 
   4 -12   2       48.47       51.42     14.92 o 
   5 -12   2        0.27       23.40     11.53 o 
  -2 -11   2       33.16       38.79     10.39 o 
  -1 -11   2      105.44      127.15     13.86 o 
   0 -11   2        8.53        3.66      5.26 o 
   1 -11   2        5.36        8.78      5.71 o 
   2 -11   2       25.40       21.84      9.27 o 
   3 -11   2      563.03      507.10     21.22 o 
   4 -11   2       18.87       20.37      8.88 o 
   5 -11   2       80.20       75.71     16.50 o 
   6 -11   2      136.29      111.75     17.84 o 
  -3 -10   2        5.92        9.90      6.43 o 
  -2 -10   2       92.92       97.55     15.47 o 
  -1 -10   2       98.34      100.99     14.95 o 
   0 -10   2      279.04      259.19     18.16 o 
   1 -10   2      545.26      533.15     16.21 o 
   2 -10   2       98.28       94.76     11.89 o 
   3 -10   2       15.45       19.09      9.80 o 
   4 -10   2       60.21       53.71      9.96 o 
   5 -10   2      284.18      314.82     24.59 o 
   6 -10   2      116.26      128.84     20.21 o 
  -4  -9   2        2.58       11.12      6.59 o 
  -3  -9   2        9.16        5.05      5.89 o 
  -2  -9   2      263.60      250.25     22.90 o 
  -1  -9   2      171.45      161.10      9.54 o 
   0  -9   2       20.46       22.33      5.58 o 
   1  -9   2       57.84       54.60      7.22 o 
   2  -9   2        1.09        5.45      8.00 o 
   3  -9   2      345.31      342.36     17.75 o 
   4  -9   2       95.29       89.90     11.13 o 
   5  -9   2      208.41      200.26     15.06 o 
   6  -9   2      137.98      146.93     13.34 o 
   7  -9   2       62.38       55.18      7.80 o 
  -5  -8   2      165.83      152.48     18.19 o 
  -4  -8   2        0.32       -6.66      3.71 o 
  -3  -8   2       27.44       32.86      8.00 o 
  -2  -8   2       36.09       35.70      7.19 o 
  -1  -8   2      887.86      868.70     18.30 o 
   0  -8   2        8.96       14.67      4.55 o 
   1  -8   2      990.32      963.41     19.33 o 
   2  -8   2       24.18       22.77      7.84 o 
   3  -8   2       39.07       39.54      3.21 o 
   4  -8   2      179.05      169.72      8.32 o 
   5  -8   2      148.84      163.94      9.02 o 
   6  -8   2      425.23      392.32     14.30 o 
   7  -8   2        6.56        4.87      5.52 o 
  -5  -7   2       37.39       55.37      9.84 o 
  -4  -7   2        1.34       12.37      4.05 o 
  -3  -7   2       50.03       52.67      4.59 o 
  -2  -7   2      233.26      226.27      5.60 o 
  -1  -7   2       19.48       16.51      2.67 o 
   0  -7   2       12.35       12.06      2.49 o 
   1  -7   2        0.59        0.88      3.10 o 
   2  -7   2      388.60      399.48      8.35 o 
   3  -7   2      469.03      444.52      6.95 o 
   4  -7   2      354.97      346.49      7.45 o 
   5  -7   2      114.18      108.26      5.75 o 
   6  -7   2      231.25      238.69      9.94 o 
   7  -7   2       12.23       13.71      5.95 o 
  -6  -6   2       83.43      103.15      8.69 o 
  -5  -6   2      164.76      170.57     12.45 o 
  -4  -6   2       34.85       44.67      5.12 o 
  -3  -6   2      103.40      119.91      5.26 o 
  -2  -6   2        0.14        1.49      1.89 o 
  -1  -6   2      322.08      339.30      6.05 o 
   0  -6   2       71.76       76.56      3.22 o 
   1  -6   2      438.50      463.86     11.57 o 
   2  -6   2      113.11      142.89      2.94 o 
   3  -6   2       24.17       17.70      2.69 o 
   4  -6   2       77.63       77.63      4.01 o 
   5  -6   2       14.15       19.46      4.01 o 
   6  -6   2      199.61      187.04      7.76 o 
   7  -6   2      103.43      120.43      9.35 o 
   8  -6   2        0.13        0.44      5.43 o 
  -6  -5   2       21.78       30.46      5.90 o 
  -5  -5   2      288.81      269.70     10.70 o 
  -4  -5   2      125.77      137.30      6.70 o 
  -3  -5   2      159.66      179.86      6.10 o 
  -2  -5   2        2.21       -1.51      1.57 o 
  -1  -5   2      984.45      916.26     16.39 o 
   0  -5   2     2042.26     2019.45     17.61 o 
   1  -5   2     1028.88     1055.08      8.89 o 
   2  -5   2        2.23        5.96      1.73 o 
   3  -5   2      410.54      425.07      6.23 o 
   4  -5   2       28.08       33.44      3.13 o 
   5  -5   2      141.02      147.14      5.33 o 
   6  -5   2        0.86        4.00      3.72 o 
   7  -5   2      252.68      227.64     10.88 o 
   8  -5   2        0.01        6.45      6.80 o 
  -7  -4   2        1.18       10.03      8.18 o 
  -6  -4   2       66.55       74.41      7.55 o 
  -5  -4   2       21.79       24.37      5.06 o 
  -4  -4   2       51.52       67.10      5.35 o 
  -3  -4   2       40.79       38.60      3.52 o 
  -2  -4   2       11.88       22.55      2.06 o 
  -1  -4   2      523.99      523.73      5.93 o 
   0  -4   2      308.16      293.98      4.63 o 
   1  -4   2     1121.82     1134.89      9.55 o 
   2  -4   2      144.22      155.96      4.07 o 
   3  -4   2       38.67       47.63      2.78 o 
   4  -4   2      322.85      307.08      6.22 o 
   5  -4   2      246.55      255.13      6.90 o 
   6  -4   2      128.39      126.44      6.48 o 
   7  -4   2        0.91       -0.85      4.72 o 
   8  -4   2        0.58        8.74      6.38 o 
  -7  -3   2        0.56        4.80      4.54 o 
  -6  -3   2       51.14       51.18      6.31 o 
  -5  -3   2       39.41       40.52      5.60 o 
  -4  -3   2      191.75      187.14      7.21 o 
  -3  -3   2       66.50       52.89      3.59 o 
  -2  -3   2     1392.17     1473.35     18.38 o 
  -1  -3   2        2.15        1.38      1.25 o 
   0  -3   2      787.50      764.32      8.46 o 
   1  -3   2     1507.54     1505.68     10.76 o 
   2  -3   2        3.00        1.45      1.77 o 
   3  -3   2       66.73       64.84      2.99 o 
   4  -3   2      737.10      704.08      8.09 o 
   5  -3   2      370.82      369.57      7.40 o 
   6  -3   2       37.37       38.18      4.21 o 
   7  -3   2        2.94        4.00      3.51 o 
   8  -3   2      461.55      369.58     15.32 o 
  -7  -2   2       16.84       11.66      5.47 o 
  -6  -2   2       29.28       39.25      5.72 o 
  -5  -2   2      123.90      114.61      6.63 o 
  -4  -2   2       83.98      108.19      3.82 o 
  -3  -2   2     1282.90     1348.06     11.24 o 
  -2  -2   2      330.72      324.89      5.00 o 
  -1  -2   2       31.26       26.97      1.80 o 
   0  -2   2       75.48       64.41      2.62 o 
   1  -2   2     1644.77     1621.98     15.59 o 
   2  -2   2     3690.04     3712.42     24.01 o 
   3  -2   2     1627.63     1599.96     11.94 o 
   4  -2   2      757.98      777.59      8.47 o 
   5  -2   2        9.86       12.40      2.90 o 
   6  -2   2        7.98       24.70      3.52 o 
   7  -2   2      393.94      373.80      9.74 o 
   8  -2   2       30.91       37.88      7.71 o 
  -7  -1   2        2.11        5.22      5.25 o 
  -6  -1   2       26.68       27.18      5.12 o 
  -5  -1   2        1.71        1.54      3.32 o 
  -4  -1   2       71.88       57.43      3.26 o 
  -3  -1   2        3.69        4.42      1.36 o 
  -2  -1   2      115.17      111.54      3.40 o 
  -1  -1   2       69.90       58.91      2.15 o 
   0  -1   2     3662.10     3631.56     31.01 o 
   1  -1   2        0.13        2.66      1.13 o 
   2  -1   2     3161.59     3160.04     18.82 o 
   3  -1   2      904.71      887.56      8.14 o 
   4  -1   2      779.89      734.30      8.21 o 
   5  -1   2      304.59      293.33      6.68 o 
   6  -1   2       14.13       19.41      4.64 o 
   7  -1   2      206.76      221.20      8.12 o 
   8  -1   2      136.18      149.11     10.61 o 
  -7   0   2       89.47      113.07     10.20 o 
  -6   0   2      274.16      266.83     10.81 o 
  -5   0   2        0.42       -1.46      2.08 o 
  -4   0   2      108.17      109.89      4.15 o 
  -3   0   2      633.10      626.53      7.30 o 
  -2   0   2     1053.38     1044.05      9.05 o 
  -1   0   2      391.22      383.91      5.36 o 
   0   0   2      156.88      144.88      3.48 o 
   1   0   2     1225.33     1234.35     22.84 o 
   2   0   2       15.63       17.61      1.52 o 
   3   0   2      164.25      158.04      4.96 o 
   4   0   2      170.28      194.17      4.80 o 
   5   0   2        1.27        4.77      2.93 o 
   6   0   2      305.64      276.87      8.36 o 
   7   0   2      187.17      188.62     10.83 o 
  -8   1   2       15.22       33.10      7.38 o 
  -7   1   2        0.00        3.50      5.11 o 
  -6   1   2     3211.37     3139.42     32.29 o 
  -5   1   2       18.76       17.49      3.10 o 
  -4   1   2      580.81      595.65      8.43 o 
  -3   1   2        0.08        0.70      1.39 o 
  -2   1   2      307.03      321.36      4.61 o 
  -1   1   2      138.20      118.25      2.90 o 
   0   1   2      472.93      608.71      5.53 o 
   1   1   2      155.31      132.40      3.21 o 
   2   1   2      101.48      126.37      2.95 o 
   3   1   2      238.08      281.73      4.64 o 
   4   1   2      685.79      689.73      8.11 o 
   5   1   2       83.52       97.86      5.51 o 
   6   1   2       37.27       28.32      4.78 o 
   7   1   2       48.65       37.81      5.16 o 
  -8   2   2        7.30        7.68      6.13 o 
  -7   2   2      466.20      454.18     16.07 o 
  -6   2   2      325.18      318.14     10.71 o 
  -5   2   2      137.81      137.24      4.63 o 
  -4   2   2      136.98      139.20      3.78 o 
  -3   2   2        0.86        1.80      1.17 o 
  -2   2   2       26.94       30.36      2.26 o 
  -1   2   2     1919.78     1847.40     56.39 o 
   0   2   2      177.62      169.66      3.40 o 
   1   2   2     1010.81      963.71      7.14 o 
   2   2   2      403.59      401.53      5.43 o 
   3   2   2        3.32        4.33      1.90 o 
   4   2   2       86.08       93.52      4.63 o 
   5   2   2        6.55        7.99      3.32 o 
   6   2   2       56.15       60.14      5.52 o 
   7   2   2       12.76        7.80      4.44 o 
  -8   3   2       21.23       38.33      7.86 o 
  -7   3   2      119.53      134.70      8.39 o 
  -6   3   2      265.85      288.41     10.80 o 
  -5   3   2      351.66      331.63      6.52 o 
  -4   3   2      278.84      283.59      5.55 o 
  -3   3   2     2493.21     2710.24     21.78 o 
  -2   3   2       28.58       39.91      2.55 o 
  -1   3   2     1570.92     1450.28     11.21 o 
   0   3   2      500.30      453.96      4.62 o 
   1   3   2      315.19      305.07      3.49 o 
   2   3   2       55.45       60.80      2.75 o 
   3   3   2      259.21      258.57      5.53 o 
   4   3   2        2.07        1.19      2.56 o 
   5   3   2        8.74       11.83      4.31 o 
   6   3   2       20.13       17.15      4.77 o 
   7   3   2      230.45      222.00     11.50 o 
  -8   4   2        6.15       14.04      9.79 o 
  -7   4   2       53.92       70.82      7.14 o 
  -6   4   2      289.60      296.92     11.11 o 
  -5   4   2      303.57      274.83      9.38 o 
  -4   4   2       49.30       66.43      3.33 o 
  -3   4   2      326.99      375.34      6.12 o 
  -2   4   2       22.38       27.54      2.33 o 
  -1   4   2       67.61       66.68      2.15 o 
   0   4   2      846.23      874.56      7.03 o 
   1   4   2      668.57      708.40      7.23 o 
   2   4   2       76.43       80.42      2.89 o 
   3   4   2      678.80      670.40     10.61 o 
   4   4   2        3.51        7.36      3.44 o 
   5   4   2       19.66       17.93      4.78 o 
   6   4   2        0.78       -0.07      3.54 o 
  -8   5   2       16.60       11.81      7.01 o 
  -7   5   2       65.68       70.64      7.39 o 
  -6   5   2       49.54       53.68      5.77 o 
  -5   5   2       62.79       66.98      5.18 o 
  -4   5   2      323.48      299.88      6.68 o 
  -3   5   2      177.57      191.29      7.35 o 
  -2   5   2        9.91       16.41      2.04 o 
  -1   5   2     2379.54     2612.14     18.22 o 
   0   5   2     2145.18     2190.43     15.26 o 
   1   5   2      175.31      196.07      3.96 o 
   2   5   2       21.82       27.64      2.25 o 
   3   5   2       34.45       29.00      3.54 o 
   4   5   2        8.98        8.12      3.88 o 
   5   5   2      100.24       97.21      7.94 o 
   6   5   2       30.56       40.77      6.39 o 
  -8   6   2        8.46       14.25      5.26 o 
  -7   6   2       45.59       37.66      7.38 o 
  -6   6   2      169.33      162.58      8.17 o 
  -5   6   2       73.44       75.88      5.54 o 
  -4   6   2        7.29       13.72      3.18 o 
  -3   6   2       19.32       23.87      2.88 o 
  -2   6   2        8.64        8.76      1.84 o 
  -1   6   2      688.89      660.04      7.41 o 
   0   6   2      141.88      140.06      2.96 o 
   1   6   2      331.87      331.52      4.83 o 
   2   6   2        7.94        7.80      2.15 o 
   3   6   2      310.72      291.81      7.54 o 
   4   6   2      196.18      186.47      7.59 o 
   5   6   2        8.94        6.52      4.18 o 
   6   6   2       18.16       25.97      5.92 o 
  -7   7   2       96.60      114.27     13.87 o 
  -6   7   2        0.14        2.47      5.24 o 
  -5   7   2       84.21      100.28      5.89 o 
  -4   7   2       46.08       47.32      5.14 o 
  -3   7   2      606.47      637.03      9.50 o 
  -2   7   2        1.76        1.55      1.31 o 
  -1   7   2       23.60       29.92      1.87 o 
   0   7   2      146.92      147.33      3.07 o 
   1   7   2        5.33        6.45      1.59 o 
   2   7   2     1668.92     1590.19     17.94 o 
   3   7   2      196.25      189.49      6.39 o 
   4   7   2        0.03        6.05      3.57 o 
   5   7   2       25.04       44.45     21.25 o 
  -7   8   2      106.49      102.87      9.54 o 
  -6   8   2      191.97      192.31     10.55 o 
  -5   8   2      274.39      249.24     15.24 o 
  -4   8   2       29.39       43.15      7.73 o 
  -3   8   2      114.07      125.69      9.05 o 
  -2   8   2        4.70        2.07      5.18 o 
  -1   8   2       43.89       46.23      5.70 o 
   0   8   2       19.15       17.09      4.38 o 
   1   8   2        0.88        3.45      4.95 o 
   2   8   2       10.61        8.61      4.88 o 
   4   8   2       15.80        3.00     11.07 o 
  -7   9   2      142.15      150.70     17.20 o 
  -6   9   2      112.65      128.53     12.94 o 
  -4   9   2      553.26      552.99     28.25 o 
  -3   9   2        2.43        8.19      6.21 o 
  -2   9   2       51.24       56.94      7.20 o 
  -1   9   2       11.71       17.06      4.82 o 
   0   9   2       13.45       17.13      4.90 o 
   1   9   2      105.08      103.62     11.49 o 
   2   9   2       11.96       13.56      5.69 o 
   3   9   2        8.24        6.65      5.40 o 
   4   9   2       31.38       34.93     10.80 o 
  -5  10   2       79.37      111.35     16.95 o 
  -4  10   2       15.58       39.25     11.15 o 
  -3  10   2      161.50      170.88     17.50 o 
  -2  10   2        9.88        9.61      5.03 o 
  -1  10   2      359.60      308.40     12.82 o 
   0  10   2       82.24       75.74      7.62 o 
   1  10   2        1.47        0.22      4.77 o 
   2  10   2       15.67       15.01      6.70 o 
   3  10   2       80.66       85.77     12.31 o 
  -5  11   2        0.00       18.23      8.05 o 
  -4  11   2        7.16       20.83      9.25 o 
  -3  11   2       87.31      108.63     17.34 o 
  -2  11   2      235.97      200.94     17.11 o 
  -1  11   2        0.01        6.90      4.92 o 
   0  11   2       17.23       23.74      5.51 o 
   1  11   2        0.14       -3.33      4.44 o 
   2  11   2        5.98        5.77      5.64 o 
  -5  12   2       40.47      141.34     14.93 o 
  -4  12   2      329.45      313.65     24.55 o 
  -3  12   2       95.64      105.01     16.90 o 
  -2  12   2        7.27        9.81     17.28 o 
  -1  12   2        4.22       -1.08      6.27 o 
   0  12   2       12.71       13.28      7.78 o 
   1  12   2        0.23       -1.85      5.64 o 
  -2  13   2       15.29       26.50     10.39 o 
   1 -13   3       26.92       10.82      7.52 o 
   2 -13   3        1.02       21.08     10.63 o 
   3 -13   3        7.17       -4.35      9.27 o 
  -1 -12   3        9.50        5.54      7.04 o 
   0 -12   3       69.19       60.82     11.46 o 
   1 -12   3       43.79       23.37      7.64 o 
   2 -12   3       46.36       43.56     11.49 o 
   3 -12   3        8.75        7.75      9.76 o 
   4 -12   3       37.31       21.98     10.00 o 
   5 -12   3       36.27       28.20     13.48 o 
  -2 -11   3       95.09      110.69     17.00 o 
  -1 -11   3      108.71      129.22     14.07 o 
   0 -11   3       28.90       34.16      7.32 o 
   1 -11   3      150.17      138.89     10.61 o 
   2 -11   3        2.82        6.73     10.51 o 
   3 -11   3      358.39      348.17     19.36 o 
   4 -11   3      230.14      197.80     16.24 o 
   5 -11   3      154.18      136.74     20.88 o 
   6 -11   3        3.88       27.13     12.69 o 
  -3 -10   3        0.82       -0.94      5.25 o 
  -2 -10   3      184.73      180.83     13.71 o 
  -1 -10   3        0.10       -2.81      4.26 o 
   0 -10   3      265.77      268.45     12.39 o 
   1 -10   3      189.77      198.80     11.49 o 
   2 -10   3       44.22       47.50     10.13 o 
   3 -10   3        2.24       -0.05      8.37 o 
   4 -10   3       17.28       19.88      8.75 o 
   5 -10   3      309.13      267.85     17.27 o 
   6 -10   3      219.24      236.26     23.88 o 
  -4  -9   3       58.12       74.82     11.43 o 
  -3  -9   3      332.53      317.05     16.89 o 
  -2  -9   3        7.66        7.00      5.45 o 
  -1  -9   3     1466.15     1467.86     25.61 o 
   0  -9   3      559.74      562.92     15.99 o 
   1  -9   3      926.80      920.46     20.34 o 
   2  -9   3        4.04        6.82      8.76 o 
   3  -9   3      181.00      168.12     14.15 o 
   4  -9   3       15.60        9.30      8.35 o 
   5  -9   3      225.14      225.58     16.22 o 
   6  -9   3      381.61      374.09     18.78 o 
   7  -9   3       52.64       63.07      9.84 o 
  -5  -8   3       56.84       65.16     11.34 o 
  -4  -8   3       51.48       67.50     15.16 o 
  -3  -8   3     1370.12     1416.12     33.85 o 
  -2  -8   3      381.32      376.29     16.35 o 
  -1  -8   3       84.51       83.54      5.12 o 
   0  -8   3        3.58        2.65      1.50 o 
   1  -8   3      101.95      104.25      8.01 o 
   2  -8   3      124.92      112.68     11.50 o 
   3  -8   3       25.70       26.96      2.89 o 
   4  -8   3       56.36       54.42      7.97 o 
   5  -8   3       29.71       26.43      5.58 o 
   6  -8   3      107.30      134.85     10.25 o 
   7  -8   3       65.97       70.51      8.06 o 
  -5  -7   3       31.69       34.42      8.44 o 
  -4  -7   3       45.04       77.49      9.21 o 
  -3  -7   3      483.44      498.45     11.72 o 
  -2  -7   3      333.73      331.80      7.64 o 
  -1  -7   3      125.39      136.07      5.30 o 
   0  -7   3       95.17      103.88      4.98 o 
   1  -7   3       86.68      102.62      7.22 o 
   2  -7   3      254.37      257.06      4.37 o 
   3  -7   3        0.00       -1.78      1.29 o 
   4  -7   3       38.07       37.89      3.88 o 
   5  -7   3        0.16       -0.76      3.55 o 
   6  -7   3       14.23       10.37      4.31 o 
   7  -7   3       91.70      102.31      8.96 o 
  -6  -6   3       18.66       23.13      6.87 o 
  -5  -6   3      379.32      359.98     11.97 o 
  -4  -6   3      541.29      556.75     13.12 o 
  -3  -6   3       88.95       88.49      4.79 o 
  -2  -6   3      251.36      242.61      6.87 o 
  -1  -6   3      103.55      101.83      3.89 o 
   0  -6   3      119.47      144.70      3.89 o 
   1  -6   3        0.33        0.70      1.23 o 
   2  -6   3       13.27       13.66      1.58 o 
   3  -6   3        8.69        7.10      1.89 o 
   4  -6   3      176.09      181.04      5.50 o 
   5  -6   3        1.21       -1.84      3.14 o 
   6  -6   3      123.55      121.26      6.90 o 
   7  -6   3       69.73       72.49      7.86 o 
  -6  -5   3      108.46      120.17      9.15 o 
  -5  -5   3      176.44      175.68      9.11 o 
  -4  -5   3       19.05       27.38      4.14 o 
  -3  -5   3        0.00        2.01      1.96 o 
  -2  -5   3       95.31      112.31      3.94 o 
  -1  -5   3       63.98       76.21      3.16 o 
   0  -5   3     1590.06     1582.30     20.91 o 
   1  -5   3      100.53      116.34      2.67 o 
   2  -5   3      299.81      296.57      4.54 o 
   3  -5   3       53.14       57.06      2.96 o 
   4  -5   3       86.55       97.82      4.29 o 
   5  -5   3        0.37        2.25      2.94 o 
   6  -5   3        0.41       -3.30      3.31 o 
   7  -5   3       29.54       34.18      9.69 o 
   8  -5   3      165.80      156.43     12.88 o 
  -6  -4   3       53.80       55.83      6.87 o 
  -5  -4   3       49.72       46.57      5.83 o 
  -4  -4   3      166.80      170.65      7.27 o 
  -3  -4   3        3.96        2.56      1.79 o 
  -2  -4   3      716.82      734.13      8.69 o 
  -1  -4   3      460.87      436.30      6.19 o 
   0  -4   3      383.95      373.21      4.76 o 
   1  -4   3     2378.15     2352.75     17.72 o 
   2  -4   3       28.08       23.15      2.29 o 
   3  -4   3      152.85      186.34      4.53 o 
   4  -4   3        3.23        3.73      2.29 o 
   5  -4   3       11.57       10.58      3.32 o 
   6  -4   3      319.02      288.97      8.48 o 
   7  -4   3       44.88       44.07      5.82 o 
   8  -4   3      240.29      218.91     12.74 o 
  -7  -3   3       21.27       30.43      6.60 o 
  -6  -3   3      159.89      166.94      9.41 o 
  -5  -3   3       18.98       12.63      4.47 o 
  -4  -3   3       38.52       41.99      3.34 o 
  -3  -3   3      533.51      574.95      7.80 o 
  -2  -3   3     3145.48     3336.16     23.75 o 
  -1  -3   3       66.83       74.91      2.90 o 
   0  -3   3     9809.30     9729.32     62.61 o 
   1  -3   3     5815.56     5845.07     37.15 o 
   2  -3   3     1134.05     1153.88     11.09 o 
   3  -3   3       13.46       14.05      2.14 o 
   4  -3   3      240.71      244.10      5.47 o 
   5  -3   3       84.36       97.60      4.76 o 
   6  -3   3      255.86      251.94      7.64 o 
   7  -3   3        1.41        3.41      3.49 o 
   8  -3   3      297.43      267.37     13.75 o 
  -7  -2   3        1.62       10.36      4.60 o 
  -6  -2   3       86.93       95.04      7.69 o 
  -5  -2   3        1.14        2.73      3.33 o 
  -4  -2   3     1327.34     1366.12     12.51 o 
  -3  -2   3        2.05        1.52      1.75 o 
  -2  -2   3       41.65       30.82      2.14 o 
  -1  -2   3      252.94      244.76      4.25 o 
   0  -2   3    10822.72    10497.33     68.31 o 
   1  -2   3     6840.45     6848.57     48.57 o 
   2  -2   3     5153.80     5319.72     35.14 o 
   3  -2   3        2.04        2.08      1.59 o 
   4  -2   3      483.78      454.33      6.57 o 
   5  -2   3      301.86      286.70      6.78 o 
   6  -2   3      135.44      164.86      6.58 o 
   7  -2   3      155.92      149.30      7.36 o 
   8  -2   3       83.93      100.15      9.24 o 
  -7  -1   3       32.47       42.14      7.51 o 
  -6  -1   3      400.55      393.69     12.30 o 
  -5  -1   3       60.15       54.97      3.96 o 
  -4  -1   3      272.13      270.85      5.35 o 
  -3  -1   3        3.59        4.53      1.42 o 
  -2  -1   3      173.59      154.58      3.75 o 
  -1  -1   3     1208.44     1143.09     10.13 o 
   0  -1   3    10496.58    10174.87     85.89 o 
   1  -1   3    17734.87    17348.92    109.92 o 
   2  -1   3      348.89      340.30      4.93 o 
   3  -1   3     1729.18     1732.20     12.80 o 
   4  -1   3      221.28      233.65      4.96 o 
   5  -1   3        4.27        7.57      2.63 o 
   6  -1   3       64.84       75.03      5.38 o 
   7  -1   3       40.62       51.48      5.08 o 
  -7   0   3        0.13        3.17      5.02 o 
  -6   0   3      462.19      461.31     13.08 o 
  -5   0   3        0.65       -1.42      2.06 o 
  -4   0   3      139.55      146.66      4.32 o 
  -3   0   3      129.82      137.96      4.95 o 
  -2   0   3       11.07       13.08      1.87 o 
  -1   0   3     5061.88     4914.61     48.56 o 
   0   0   3      459.64      398.22      5.81 o 
   1   0   3     7581.96     7436.06     59.53 o 
   2   0   3      229.68      231.07      4.12 o 
   3   0   3      854.60      832.22      9.29 o 
   4   0   3      240.80      256.82      5.36 o 
   5   0   3       29.54       38.18      3.40 o 
   6   0   3       30.35       40.43      4.40 o 
   7   0   3       20.79       14.85      4.19 o 
  -8   1   3       33.10       40.92      8.72 o 
  -7   1   3       76.39       79.54      8.93 o 
  -6   1   3      166.63      162.08      8.02 o 
  -5   1   3       11.10       14.12      2.85 o 
  -4   1   3       29.52       34.71      2.87 o 
  -3   1   3      229.67      252.92      5.41 o 
  -2   1   3     1207.12     1158.75     11.12 o 
  -1   1   3     6014.06     5818.87     54.55 o 
   0   1   3      299.02      270.79      4.08 o 
   1   1   3      246.87      261.28      3.78 o 
   2   1   3      205.48      203.89      3.61 o 
   3   1   3        0.32        1.34      1.53 o 
   4   1   3       46.60       66.35      3.26 o 
   5   1   3       58.15       61.80      4.80 o 
   6   1   3      164.08      160.80      7.55 o 
   7   1   3       52.24       41.83      4.93 o 
  -8   2   3        6.18       14.25      8.12 o 
  -7   2   3      122.50      138.98     18.49 o 
  -6   2   3      208.64      215.70      9.62 o 
  -5   2   3       15.13       13.39      2.68 o 
  -4   2   3       23.69       23.51      2.17 o 
  -3   2   3     1670.03     1780.41     16.33 o 
  -2   2   3      367.11      374.26      6.46 o 
  -1   2   3       40.65       37.01      2.02 o 
   0   2   3      913.71      925.58     10.42 o 
   1   2   3      374.06      347.82      4.44 o 
   2   2   3       16.19        6.22      1.41 o 
   3   2   3       14.46       13.26      2.16 o 
   4   2   3       12.74        6.67      2.55 o 
   5   2   3        5.79        4.54      3.06 o 
   6   2   3        0.56        3.20      3.11 o 
   7   2   3       55.08       55.26      7.13 o 
  -8   3   3       37.04       44.95     12.47 o 
  -7   3   3      412.93      384.51     14.28 o 
  -6   3   3      422.86      402.11     12.05 o 
  -5   3   3      346.59      347.24      9.31 o 
  -4   3   3     1326.57     1342.58     16.18 o 
  -3   3   3      226.54      270.61      6.25 o 
  -2   3   3      761.05      750.07     10.50 o 
  -1   3   3     1385.67     1346.23      9.18 o 
   0   3   3     1319.62     1365.77     16.36 o 
   1   3   3      287.71      277.02      3.16 o 
   2   3   3      912.47      862.32      7.44 o 
   3   3   3      180.81      184.08      4.99 o 
   4   3   3       32.24       39.62      3.93 o 
   5   3   3      277.50      243.11      8.39 o 
   6   3   3       18.65       22.11      5.30 o 
   7   3   3        0.16        3.29      4.85 o 
  -8   4   3       26.70       27.57      9.79 o 
  -7   4   3        9.77       18.91      4.89 o 
  -6   4   3      144.07      151.22      8.63 o 
  -5   4   3       29.10       26.97      5.19 o 
  -4   4   3        4.88        7.46      2.79 o 
  -3   4   3      841.23      872.57     12.89 o 
  -2   4   3      216.57      216.51      4.73 o 
  -1   4   3       79.24       93.19      2.34 o 
   0   4   3     2259.22     2348.09     17.37 o 
   1   4   3      152.27      184.83      2.95 o 
   2   4   3      195.43      178.46      3.93 o 
   3   4   3       50.25       61.09      3.61 o 
   4   4   3       15.10        9.55      3.52 o 
   5   4   3      378.41      369.41     12.12 o 
   6   4   3        0.82       -3.35      4.34 o 
  -8   5   3        2.18        8.46      6.77 o 
  -7   5   3       47.99       62.86      7.09 o 
  -6   5   3       50.90       61.66      6.70 o 
  -5   5   3       79.87       80.63      6.32 o 
  -4   5   3      323.19      317.64      7.75 o 
  -3   5   3       13.44       20.24      3.42 o 
  -2   5   3       43.16       54.37      2.88 o 
  -1   5   3     1284.77     1372.89     10.20 o 
   0   5   3      924.16      961.62      8.95 o 
   1   5   3     1297.45     1314.87     10.83 o 
   2   5   3      202.28      205.84      4.67 o 
   3   5   3     1325.62     1305.59     15.27 o 
   4   5   3       12.35       12.38      3.86 o 
   5   5   3       11.10        9.20      4.46 o 
   6   5   3       24.12       26.32      5.17 o 
  -7   6   3       46.41       58.27      7.13 o 
  -6   6   3       81.82      101.59      9.41 o 
  -5   6   3      282.16      253.95      8.23 o 
  -4   6   3      308.01      306.57      8.74 o 
  -3   6   3     2022.30     1941.87     19.37 o 
  -2   6   3      648.01      636.28      8.64 o 
  -1   6   3      734.85      779.98      7.82 o 
   0   6   3      101.94      118.15      2.94 o 
   1   6   3        2.51        6.09      1.52 o 
   2   6   3        3.73        6.50      2.07 o 
   3   6   3     1841.23     1784.40     22.29 o 
   4   6   3       25.57       22.68      4.31 o 
   5   6   3       65.12       79.85      7.59 o 
  -7   7   3      100.63      103.76     17.28 o 
  -6   7   3       21.42       28.77      4.74 o 
  -5   7   3        5.36        4.53      5.25 o 
  -4   7   3      162.26      136.07     14.46 o 
  -3   7   3      447.17      404.18      7.72 o 
  -2   7   3       22.01       18.19      2.04 o 
  -1   7   3      201.95      191.03      4.27 o 
   0   7   3       11.90       13.77      1.47 o 
   1   7   3       33.28       37.08      2.32 o 
   2   7   3      110.00      116.25      4.43 o 
   3   7   3     1635.92     1564.72     40.47 o 
   4   7   3        3.58       -2.46      4.36 o 
   5   7   3       17.31       33.86      8.36 o 
  -7   8   3        2.65       18.25     14.64 o 
  -6   8   3       51.03       52.08     10.99 o 
  -5   8   3       40.74       59.51      9.48 o 
  -4   8   3       83.44       85.77      9.82 o 
  -3   8   3      126.90       99.05      7.60 o 
  -2   8   3       29.53       29.43      4.57 o 
  -1   8   3        1.35        1.46      3.48 o 
   0   8   3       22.40       20.91      4.19 o 
   1   8   3       61.49       70.87      7.24 o 
   2   8   3       27.07       26.36      8.04 o 
   3   8   3      295.17      308.33     16.53 o 
   4   8   3       67.45       61.18     10.22 o 
  -7   9   3        9.69       30.53     31.06 o 
  -6   9   3       44.61       78.69     15.60 o 
  -5   9   3       10.26       44.40      9.07 o 
  -4   9   3      995.17      873.68     35.76 o 
  -3   9   3       14.73       13.70      9.10 o 
  -2   9   3       74.98       67.18      7.48 o 
  -1   9   3       46.34       66.68      7.25 o 
   0   9   3        0.10        1.06      3.55 o 
   1   9   3       25.91       20.41      6.73 o 
   2   9   3       88.10       91.63     11.51 o 
   3   9   3       62.85       59.96     12.77 o 
   4   9   3        5.94        8.96     10.76 o 
  -6  10   3       13.81       46.01     11.14 o 
  -5  10   3       48.32       56.91     12.54 o 
  -4  10   3       38.70       40.84     10.92 o 
  -3  10   3       25.50       45.93     11.29 o 
  -2  10   3       82.96       78.57     12.36 o 
  -1  10   3      328.40      278.21     13.88 o 
   0  10   3       59.85       69.42     11.77 o 
   1  10   3      156.09      148.16     13.14 o 
   2  10   3       52.07       53.05     10.15 o 
   3  10   3        1.21       -0.97      5.15 o 
  -5  11   3       64.85      121.73     13.95 o 
  -4  11   3      107.65      112.06     18.21 o 
  -3  11   3       58.84       83.39     15.77 o 
  -2  11   3      105.36       90.33     11.18 o 
  -1  11   3       13.84       12.33      5.15 o 
   0  11   3        0.76        3.68      6.11 o 
   1  11   3        6.12        8.85      6.49 o 
   2  11   3       52.92       62.20     10.75 o 
  -4  12   3      101.41      144.91     17.65 o 
  -3  12   3       63.57       81.52     15.05 o 
  -2  12   3        2.91       41.81     10.31 o 
  -1  12   3        4.73       -1.70      8.43 o 
   0  12   3        1.35        3.77      6.73 o 
   1 -13   4        0.10       -3.26      6.86 o 
   2 -13   4       26.29       31.42     11.51 o 
   3 -13   4       44.38       45.76     12.25 o 
  -1 -12   4        0.38       -0.55      6.93 o 
   0 -12   4        9.87       -2.07     12.96 o 
   1 -12   4        3.30        6.64      6.97 o 
   2 -12   4       34.81       39.94     11.04 o 
   3 -12   4        0.53      -10.47      9.19 o 
   4 -12   4       24.43       32.18     11.14 o 
   5 -12   4       84.77       75.36     17.38 o 
  -2 -11   4        3.49       -6.99     11.22 o 
  -1 -11   4       75.58       78.84     14.68 o 
   0 -11   4      222.52      211.52     11.93 o 
   1 -11   4        3.19        0.55      6.41 o 
   2 -11   4       75.02       86.02     12.56 o 
   3 -11   4      511.01      489.12     21.98 o 
   4 -11   4      115.07      119.62     14.07 o 
   5 -11   4      627.73      592.73     24.27 o 
   6 -11   4       63.91       60.93     16.30 o 
  -3 -10   4        4.57        4.81      5.80 o 
  -2 -10   4       15.46       15.24      6.88 o 
  -1 -10   4        5.63        8.74      5.48 o 
   0 -10   4       34.50       39.83      6.88 o 
   1 -10   4      398.98      423.77     14.98 o 
   2 -10   4       97.94       97.49     12.73 o 
   3 -10   4     1725.60     1718.41     38.76 o 
   4 -10   4       24.29       15.04      9.43 o 
   5 -10   4       13.50        8.44      7.48 o 
   6 -10   4       28.70       29.54     14.13 o 
  -4  -9   4      101.38      121.52     11.99 o 
  -3  -9   4       12.47       14.64      6.33 o 
  -2  -9   4       17.29       10.53      5.73 o 
  -1  -9   4      869.69      874.58     40.68 o 
   0  -9   4      484.67      499.73     15.15 o 
   1  -9   4      107.72      114.32      9.26 o 
   2  -9   4      198.11      196.36     27.60 o 
   3  -9   4      379.31      378.42     19.26 o 
   4  -9   4        6.75       10.82      8.75 o 
   5  -9   4        0.04        2.56      8.45 o 
   6  -9   4       38.21       37.28      9.29 o 
   7  -9   4      175.30      172.00     10.65 o 
  -5  -8   4        1.97        7.37      6.02 o 
  -4  -8   4       70.18       81.07     11.28 o 
  -3  -8   4       61.18       63.95     17.86 o 
  -2  -8   4       51.92       54.86      8.17 o 
  -1  -8   4      210.87      210.31      6.95 o 
   0  -8   4        4.50        3.12      1.91 o 
   1  -8   4       11.10       11.65      2.52 o 
   2  -8   4     1088.47     1098.47     13.43 o 
   3  -8   4       58.43       60.73      4.38 o 
   4  -8   4        5.88        2.32      3.49 o 
   5  -8   4        8.08        9.43      5.01 o 
   6  -8   4      130.31      116.03      8.85 o 
   7  -8   4      150.42      141.06     12.35 o 
  -5  -7   4       98.03      112.71     11.66 o 
  -4  -7   4       43.43       55.41      8.98 o 
  -3  -7   4       78.22       90.76      5.46 o 
  -2  -7   4       39.77       44.10      3.90 o 
  -1  -7   4      293.73      300.35      6.82 o 
   0  -7   4      183.39      186.28      4.78 o 
   1  -7   4        0.01        1.98      1.28 o 
   2  -7   4       12.24        8.83      1.83 o 
   3  -7   4       19.35       22.31      2.47 o 
   4  -7   4       18.81       17.89      3.12 o 
   5  -7   4       11.81        7.17      3.69 o 
   6  -7   4       31.15       35.67      5.13 o 
   7  -7   4       35.98       37.46      7.09 o 
  -6  -6   4        3.91       14.26      8.86 o 
  -5  -6   4       31.92       34.13      5.54 o 
  -4  -6   4        3.65        7.78      2.97 o 
  -3  -6   4       26.37       32.64      4.23 o 
  -2  -6   4      134.76      138.03      4.96 o 
  -1  -6   4      730.87      722.78     12.84 o 
   0  -6   4       21.49       20.23      1.95 o 
   1  -6   4        1.45        2.67      1.29 o 
   2  -6   4       13.49       13.16      1.72 o 
   3  -6   4       36.23       30.32      2.61 o 
   4  -6   4       49.61       52.98      3.72 o 
   5  -6   4      117.89      108.35      5.87 o 
   6  -6   4      537.46      511.62     12.69 o 
   7  -6   4        0.34       -3.03      4.75 o 
  -6  -5   4       30.57       42.32      6.22 o 
  -5  -5   4        1.88        3.03      3.71 o 
  -4  -5   4        0.29        2.12      2.87 o 
  -3  -5   4       60.16       68.52      3.68 o 
  -2  -5   4      250.57      246.49      5.80 o 
  -1  -5   4       11.91        9.93      1.97 o 
   0  -5   4      483.80      450.52      6.48 o 
   1  -5   4       98.00       93.24      2.67 o 
   2  -5   4     1059.33     1084.31     10.00 o 
   3  -5   4      223.90      252.77      5.88 o 
   4  -5   4       86.40      112.01      4.63 o 
   5  -5   4        5.43        2.24      3.36 o 
   6  -5   4        5.19       -0.68      3.50 o 
   7  -5   4        3.85        4.72      4.70 o 
  -6  -4   4        4.39        6.90      4.77 o 
  -5  -4   4        0.38       -0.87      3.27 o 
  -4  -4   4        0.10       -3.73      2.75 o 
  -3  -4   4      124.92      134.71      4.53 o 
  -2  -4   4      259.71      272.11      5.70 o 
  -1  -4   4        4.19        2.93      1.41 o 
   0  -4   4      383.37      410.84      5.24 o 
   1  -4   4      152.64      147.83      3.23 o 
   2  -4   4     1403.21     1384.53     12.59 o 
   3  -4   4       88.00       94.84      4.15 o 
   4  -4   4       13.68        8.52      2.53 o 
   5  -4   4      129.40      145.24      6.10 o 
   6  -4   4      240.58      224.76      7.78 o 
   7  -4   4       64.09       58.79      5.32 o 
   8  -4   4      146.45      147.37     17.72 o 
  -7  -3   4       29.62       47.78      6.52 o 
  -6  -3   4        7.37       10.43      4.33 o 
  -5  -3   4       79.91       87.71      7.11 o 
  -4  -3   4       11.68       13.42      2.13 o 
  -3  -3   4      268.68      268.46      5.67 o 
  -2  -3   4     1068.36     1147.87     12.00 o 
  -1  -3   4      927.95     1007.23     10.13 o 
   0  -3   4      614.26      654.93      6.76 o 
   1  -3   4      892.49      895.43      8.06 o 
   2  -3   4     2126.02     2265.65     17.16 o 
   3  -3   4        2.78        2.42      1.80 o 
   4  -3   4      117.97      132.10      4.58 o 
   5  -3   4        0.12       -1.65      2.74 o 
   6  -3   4      746.13      716.41     11.54 o 
   7  -3   4      229.71      211.51      8.37 o 
   8  -3   4       66.43       67.27      8.51 o 
  -7  -2   4        1.75        5.69      7.29 o 
  -6  -2   4       27.56       35.08      5.58 o 
  -5  -2   4        4.54        8.22      4.01 o 
  -4  -2   4      171.78      172.19      5.15 o 
  -3  -2   4        7.03        4.04      1.84 o 
  -2  -2   4       26.64       30.24      2.41 o 
  -1  -2   4      432.84      413.56      6.01 o 
   0  -2   4    10565.33    10585.57     67.67 o 
   1  -2   4      497.31      498.54      6.05 o 
   2  -2   4     1190.47     1207.01     10.90 o 
   3  -2   4      275.71      274.09      5.29 o 
   4  -2   4        7.64        8.31      2.21 o 
   5  -2   4      461.33      445.06      8.02 o 
   6  -2   4       75.70       81.62      5.06 o 
   7  -2   4       80.72       90.82      7.29 o 
  -7  -1   4       71.75       82.38      9.45 o 
  -6  -1   4      306.58      292.44     10.92 o 
  -5  -1   4        4.28        5.22      2.18 o 
  -4  -1   4        9.40       10.49      2.08 o 
  -3  -1   4       11.51       16.61      2.23 o 
  -2  -1   4        0.40       -2.95      1.54 o 
  -1  -1   4     1512.17     1455.81     11.72 o 
   0  -1   4      103.18       98.62      3.37 o 
   1  -1   4     2166.96     2257.32     14.60 o 
   2  -1   4      107.22      127.18      3.50 o 
   3  -1   4        1.25        5.03      1.66 o 
   4  -1   4      191.49      197.38      4.90 o 
   5  -1   4      678.28      640.42      9.34 o 
   6  -1   4       97.06       97.66      6.00 o 
   7  -1   4       27.41       23.87      4.31 o 
  -7   0   4      160.47      155.84     10.94 o 
  -6   0   4      298.54      281.08     12.76 o 
  -5   0   4        0.17       -0.16      2.01 o 
  -4   0   4        4.70        6.43      1.78 o 
  -3   0   4      160.19      161.04      4.14 o 
  -2   0   4       28.50       22.13      2.27 o 
  -1   0   4    11715.64    11304.57    174.84 o 
   0   0   4      303.25      301.73      7.22 o 
   1   0   4     2631.19     2715.16     19.22 o 
   2   0   4        4.03        2.01      1.23 o 
   3   0   4      119.24      109.71      5.05 o 
   4   0   4      509.97      487.83      9.21 o 
   5   0   4        6.70        3.85      2.62 o 
   6   0   4       54.49       81.89      5.61 o 
   7   0   4       13.27        8.35      3.55 o 
  -7   1   4      163.22      166.44     11.51 o 
  -6   1   4      473.40      448.62     11.92 o 
  -5   1   4       79.02       77.49      4.70 o 
  -4   1   4        8.79       10.80      2.10 o 
  -3   1   4        0.23        0.09      1.38 o 
  -2   1   4        0.00        0.64      1.37 o 
  -1   1   4     3341.18     3272.46     24.60 o 
   0   1   4      241.97      225.50      3.63 o 
   1   1   4      115.99      119.93      2.98 o 
   2   1   4      718.09      739.17      8.07 o 
   3   1   4        3.51        4.94      1.64 o 
   4   1   4        0.25        2.24      2.13 o 
   5   1   4       26.42       22.20      4.20 o 
   6   1   4        2.10        6.24      3.21 o 
   7   1   4        0.55        7.66      3.22 o 
  -8   2   4        0.39        0.74      8.84 o 
  -7   2   4       58.26       63.35      8.61 o 
  -6   2   4       50.51       69.93      9.00 o 
  -5   2   4      653.84      626.54     12.10 o 
  -4   2   4       96.53      100.89      4.03 o 
  -3   2   4     2821.75     2932.54     26.74 o 
  -2   2   4       39.48       54.70      3.19 o 
  -1   2   4        3.73        1.52      0.96 o 
   0   2   4        6.42        1.95      1.11 o 
   1   2   4        0.09       -0.35      1.24 o 
   2   2   4     1118.06     1191.63     10.16 o 
   3   2   4      391.47      376.16      5.61 o 
   4   2   4       47.18       51.19      4.08 o 
   5   2   4       90.39       90.96      8.49 o 
   6   2   4       10.24       10.11      3.83 o 
   7   2   4      157.07      137.16      7.18 o 
  -8   3   4        3.61       13.45      6.22 o 
  -7   3   4      206.74      230.12     17.35 o 
  -6   3   4        4.30       14.68      4.39 o 
  -5   3   4       29.10       40.06      4.51 o 
  -4   3   4        2.25        3.34      2.50 o 
  -3   3   4       16.71       30.18      3.09 o 
  -2   3   4      184.32      212.05      5.80 o 
  -1   3   4      568.20      571.98      6.43 o 
   0   3   4       37.78       44.97      2.01 o 
   1   3   4       34.11       34.36      1.89 o 
   2   3   4       24.62       31.89      2.06 o 
   3   3   4      109.07      111.89      3.74 o 
   4   3   4      159.33      158.14      6.18 o 
   5   3   4      222.86      219.31      8.14 o 
   6   3   4        0.32        1.95      3.62 o 
  -8   4   4       26.03       31.04      7.44 o 
  -7   4   4       45.09       27.08      7.16 o 
  -6   4   4       17.71       25.79      4.87 o 
  -5   4   4        7.23        6.89      3.60 o 
  -4   4   4        2.75        3.24      2.79 o 
  -3   4   4      870.37      942.42     12.55 o 
  -2   4   4       59.12       66.32      3.21 o 
  -1   4   4       58.78       59.69      2.09 o 
   0   4   4     1205.58     1306.76     10.73 o 
   1   4   4     1420.05     1473.44     12.69 o 
   2   4   4      272.88      279.32      4.26 o 
   3   4   4      746.85      739.78      9.47 o 
   4   4   4       78.13       77.57      4.98 o 
   5   4   4      131.09      125.41      6.76 o 
   6   4   4        0.06        2.95      3.82 o 
  -7   5   4        6.87       17.57      5.54 o 
  -6   5   4       12.57       14.54      8.19 o 
  -5   5   4       92.22       94.89     10.75 o 
  -4   5   4        8.77       11.45      3.33 o 
  -3   5   4      664.60      632.87     12.45 o 
  -2   5   4        0.02       -0.03      1.29 o 
  -1   5   4      198.87      201.80      3.26 o 
   0   5   4        6.86        4.76      1.36 o 
   1   5   4       13.25       17.74      1.75 o 
   2   5   4       77.29       73.86      3.43 o 
   3   5   4      480.67      458.68      9.60 o 
   4   5   4       78.09       78.69      6.18 o 
   5   5   4        2.18       -4.87      3.49 o 
   6   5   4        5.25        6.75      4.90 o 
  -7   6   4       62.38       52.16     13.55 o 
  -6   6   4       84.77      110.55      8.80 o 
  -5   6   4       33.61       42.94      6.16 o 
  -4   6   4        8.75        7.20      3.29 o 
  -3   6   4      118.88      138.61      5.70 o 
  -2   6   4       45.93       44.04      2.54 o 
  -1   6   4       74.85       69.53      2.36 o 
   0   6   4       26.99       40.73      2.27 o 
   1   6   4       18.79       27.52      2.25 o 
   2   6   4      548.36      507.58      7.71 o 
   3   6   4        6.81        5.46      3.21 o 
   4   6   4      124.00      132.27      8.00 o 
   5   6   4        3.66        4.32      3.85 o 
  -7   7   4        2.57       20.85     26.41 o 
  -6   7   4        0.46        3.80      6.23 o 
  -5   7   4      278.99      271.99     10.88 o 
  -4   7   4       81.80       89.39      5.72 o 
  -3   7   4      192.04      192.20      6.43 o 
  -2   7   4      138.22      138.23      4.14 o 
  -1   7   4       22.53       20.75      2.33 o 
   0   7   4        0.06        0.39      1.11 o 
   1   7   4       11.97       10.95      1.89 o 
   2   7   4      422.77      407.80      7.30 o 
   3   7   4        3.58        2.67      3.26 o 
   4   7   4      176.34      179.51     10.75 o 
   5   7   4        0.11        2.09      5.48 o 
  -7   8   4       27.82      114.96     51.50 o 
  -6   8   4       24.89       52.81     14.99 o 
  -5   8   4       85.25      114.64     12.18 o 
  -4   8   4     3168.95     2991.22     50.29 o 
  -3   8   4        3.04       -2.94     12.09 o 
  -2   8   4        8.14        7.26      5.29 o 
  -1   8   4       66.09       69.32      6.97 o 
   0   8   4       32.28       26.89      4.68 o 
   1   8   4       76.60       81.62     10.20 o 
   2   8   4      683.95      611.78     23.42 o 
   3   8   4        6.37        2.99      5.18 o 
   4   8   4       30.17       22.88      8.85 o 
  -6   9   4       20.57       45.51     21.92 o 
  -5   9   4      185.45      177.76     17.28 o 
  -4   9   4        6.81       15.86      8.44 o 
  -3   9   4       88.56      101.05     15.55 o 
  -2   9   4       81.15       87.17      8.26 o 
  -1   9   4        2.68        7.26      4.24 o 
   0   9   4      370.78      317.97     11.81 o 
   1   9   4      121.49      108.66     11.86 o 
   2   9   4       13.79       10.58      8.11 o 
   3   9   4        6.84       12.87      6.24 o 
  -5  10   4       47.12      130.98     13.31 o 
  -4  10   4       25.90       52.01     11.04 o 
  -3  10   4      249.11      251.92     20.89 o 
  -2  10   4      269.81      255.16     11.90 o 
  -1  10   4      248.72      195.38     14.95 o 
   0  10   4      167.08      139.22     17.18 o 
   1  10   4       11.59       16.36      6.49 o 
   2  10   4        0.59        5.93      6.91 o 
   3  10   4       13.24        6.77      6.30 o 
  -5  11   4       29.13      140.47     11.90 o 
  -4  11   4      170.42      264.12     21.08 o 
  -3  11   4      275.81      301.02     22.95 o 
  -2  11   4       58.07       84.95     13.49 o 
  -1  11   4       27.31       43.51     10.60 o 
   0  11   4       13.40       17.93      7.56 o 
   1  11   4       24.72       25.43      7.85 o 
  -3  12   4       26.41       81.59     13.44 o 
  -2  12   4       26.20       60.08     11.93 o 
  -1  12   4      118.73      115.68     13.53 o 
   0  12   4        5.81        4.79      6.77 o 
   1 -13   5       71.52       65.14     15.86 o 
   2 -13   5        2.92       -9.96      9.58 o 
   3 -13   5        2.98       -1.61     16.98 o 
  -1 -12   5       37.95       57.40     11.23 o 
   0 -12   5        7.82        1.63      6.37 o 
   1 -12   5        2.57      -10.26      7.53 o 
   2 -12   5       43.19       40.17     11.55 o 
   3 -12   5       25.36       33.52     11.64 o 
   4 -12   5      325.24      279.47     23.28 o 
   5 -12   5      109.41       98.13     17.62 o 
  -2 -11   5        0.72       -0.44      4.85 o 
  -1 -11   5       23.20       28.05     10.19 o 
   0 -11   5      160.09      168.09     11.05 o 
   1 -11   5       26.29       21.00      7.16 o 
   2 -11   5      295.97      273.68     18.36 o 
   3 -11   5       41.76       37.20     11.24 o 
   4 -11   5       13.28        8.35      9.60 o 
   5 -11   5        2.44       11.49     10.31 o 
  -3 -10   5        2.14        0.54     13.35 o 
  -2 -10   5       17.83       12.46      6.34 o 
  -1 -10   5        0.05        1.50      4.28 o 
   0 -10   5        4.28        1.67      4.63 o 
   1 -10   5      411.19      419.65     14.86 o 
   2 -10   5        5.92        7.70      9.21 o 
   3 -10   5       32.72       46.68     11.11 o 
   4 -10   5      162.58      165.91     15.63 o 
   5 -10   5      109.64      108.99     20.85 o 
   6 -10   5       41.04       39.34     15.01 o 
  -4  -9   5        7.59        9.17      6.30 o 
  -3  -9   5       14.43       15.74      6.67 o 
  -2  -9   5       63.03       65.96      9.20 o 
  -1  -9   5      290.99      311.89     11.80 o 
   0  -9   5      233.37      226.19     11.10 o 
   1  -9   5       54.21       56.57      7.72 o 
   2  -9   5       42.72       42.71     17.31 o 
   3  -9   5        6.91       12.67      9.34 o 
   4  -9   5       11.89       15.44      9.42 o 
   5  -9   5       23.14       17.62     10.02 o 
   6  -9   5       56.78       45.13      9.25 o 
   7  -9   5       97.82      129.85     11.05 o 
  -4  -8   5       39.14       44.97      8.78 o 
  -3  -8   5       90.43      115.01     20.82 o 
  -2  -8   5       20.26       25.21      4.94 o 
  -1  -8   5      389.51      408.69     12.77 o 
   0  -8   5      192.46      196.45      9.31 o 
   1  -8   5      299.04      267.08      8.71 o 
   2  -8   5        0.43        2.08      4.03 o 
   3  -8   5      480.91      523.67     11.46 o 
   4  -8   5       38.45       38.57      6.60 o 
   5  -8   5        6.80        2.53      4.74 o 
   6  -8   5        0.05        5.78      5.07 o 
   7  -8   5      166.57      165.30     10.81 o 
  -5  -7   5       12.12       25.00      8.44 o 
  -4  -7   5       31.56       42.20      7.97 o 
  -3  -7   5        2.32        5.21      4.64 o 
  -2  -7   5       97.60      106.04      4.81 o 
  -1  -7   5      161.42      161.91      5.11 o 
   0  -7   5       21.00       20.96      2.66 o 
   1  -7   5      196.68      195.45      3.88 o 
   2  -7   5      367.56      385.71      6.39 o 
   3  -7   5      222.50      238.31      5.40 o 
   4  -7   5       74.36       72.28      3.64 o 
   5  -7   5       77.28       71.65      6.01 o 
   6  -7   5       57.64       55.38      6.48 o 
   7  -7   5       66.68       62.82      7.05 o 
  -6  -6   5       66.14       97.54     15.95 o 
  -5  -6   5        1.10       -0.23      3.88 o 
  -4  -6   5      361.83      374.96     11.40 o 
  -3  -6   5        6.16       12.07      3.40 o 
  -2  -6   5        7.97        7.85      2.10 o 
  -1  -6   5       14.05       19.16      2.50 o 
   0  -6   5      279.06      273.20      5.28 o 
   1  -6   5      488.65      491.55      6.13 o 
   2  -6   5      610.74      592.42      8.01 o 
   3  -6   5       36.69       43.37      3.16 o 
   4  -6   5       44.55       46.74      3.78 o 
   5  -6   5       22.88       24.07      3.92 o 
   6  -6   5       81.29       88.23      6.08 o 
   7  -6   5       15.14       16.20      5.29 o 
  -6  -5   5      162.89      190.84      9.77 o 
  -5  -5   5        0.69        5.88      3.74 o 
  -4  -5   5       26.80       35.50      5.30 o 
  -3  -5   5       44.13       54.55      3.97 o 
  -2  -5   5       57.04       62.92      3.57 o 
  -1  -5   5      242.93      267.86      5.85 o 
   0  -5   5     1390.33     1427.20     12.45 o 
   1  -5   5     1339.46     1348.21     11.58 o 
   2  -5   5     1359.75     1388.06     12.39 o 
   3  -5   5      421.24      448.06      7.03 o 
   4  -5   5      991.84      974.37     11.50 o 
   5  -5   5       82.12       83.44      5.17 o 
   6  -5   5       26.30       37.31      4.63 o 
   7  -5   5       22.26       27.72      5.68 o 
  -6  -4   5       40.81       52.68      6.73 o 
  -5  -4   5        7.24        8.08      3.88 o 
  -4  -4   5       19.77       19.21      4.12 o 
  -3  -4   5      156.42      164.77      5.64 o 
  -2  -4   5        0.39        2.40      1.67 o 
  -1  -4   5      204.43      218.87      4.74 o 
   0  -4   5      396.41      460.07      5.99 o 
   1  -4   5        0.35       -0.57      0.91 o 
   2  -4   5      332.87      353.30      5.94 o 
   3  -4   5      133.52      131.12      4.88 o 
   4  -4   5       57.92       67.91      3.80 o 
   5  -4   5      328.70      314.54      7.76 o 
   6  -4   5      621.03      613.17     11.60 o 
   7  -4   5       51.60       49.36      5.75 o 
  -7  -3   5      131.31      134.76     10.45 o 
  -6  -3   5       55.63       72.55      7.64 o 
  -5  -3   5      173.63      177.24      8.69 o 
  -4  -3   5       10.02       10.24      2.89 o 
  -3  -3   5      448.89      465.44      8.12 o 
  -2  -3   5      222.52      224.27      5.24 o 
  -1  -3   5      179.97      189.96      4.23 o 
   0  -3   5        1.98        1.72      1.06 o 
   1  -3   5        6.70        0.79      1.23 o 
   2  -3   5       65.54       60.71      2.76 o 
   3  -3   5      307.31      329.18      6.21 o 
   4  -3   5       17.66       25.26      2.92 o 
   5  -3   5      268.98      250.93      6.80 o 
   6  -3   5        4.46        6.04      3.28 o 
   7  -3   5       44.58       42.20      6.44 o 
  -7  -2   5        4.51        7.08      4.99 o 
  -6  -2   5      220.78      219.43     10.00 o 
  -5  -2   5      573.24      554.23     13.65 o 
  -4  -2   5      268.92      275.70      6.15 o 
  -3  -2   5        6.42        2.37      2.09 o 
  -2  -2   5      737.28      711.01      8.88 o 
  -1  -2   5      177.55      183.31      3.71 o 
   0  -2   5      214.13      208.95      4.57 o 
   1  -2   5       41.53       51.29      2.13 o 
   2  -2   5      189.80      198.57      3.99 o 
   3  -2   5       68.30       82.97      3.52 o 
   4  -2   5      522.63      510.43      7.24 o 
   5  -2   5      838.17      826.76     10.90 o 
   6  -2   5        3.32        5.51      3.31 o 
   7  -2   5       46.63       50.24      5.29 o 
  -7  -1   5        0.29        6.64      4.90 o 
  -6  -1   5       35.10       37.57      6.57 o 
  -5  -1   5     1914.82     1878.64     19.63 o 
  -4  -1   5      120.26      126.03      4.65 o 
  -3  -1   5       53.11       38.19      3.01 o 
  -2  -1   5        4.31        2.36      1.69 o 
  -1  -1   5     1369.29     1353.76     11.47 o 
   0  -1   5       17.19       18.61      2.24 o 
   1  -1   5      295.71      270.09      3.93 o 
   2  -1   5      399.55      418.76      5.62 o 
   3  -1   5      582.73      628.25      7.90 o 
   4  -1   5       69.50       72.24      3.75 o 
   5  -1   5      254.97      243.50      6.51 o 
   6  -1   5      211.78      209.70      7.70 o 
   7  -1   5       33.82       29.22      4.67 o 
  -7   0   5       97.78      113.53     10.26 o 
  -6   0   5      118.59      133.42      9.71 o 
  -5   0   5     2018.02     1931.30     18.61 o 
  -4   0   5       78.09       71.01      3.67 o 
  -3   0   5       60.45       77.47      3.52 o 
  -2   0   5      520.76      557.47      8.07 o 
  -1   0   5       76.91       74.82      3.35 o 
   0   0   5        7.83        7.27      1.17 o 
   1   0   5     4022.66     3999.13     25.51 o 
   2   0   5      306.57      329.62      5.45 o 
   3   0   5      318.77      319.81      5.68 o 
   4   0   5       20.03       17.95      2.55 o 
   5   0   5      160.83      150.97      6.54 o 
   6   0   5       28.60       34.99      4.37 o 
   7   0   5       35.26       38.72      5.36 o 
  -7   1   5      173.25      155.87     10.71 o 
  -6   1   5        0.00        2.74      3.97 o 
  -5   1   5     1330.05     1295.22     15.97 o 
  -4   1   5      175.64      163.13      4.75 o 
  -3   1   5     1860.62     1826.23     15.81 o 
  -2   1   5     1186.16     1297.76     13.88 o 
  -1   1   5     1073.45     1023.54     10.61 o 
   0   1   5      187.73      177.14      3.48 o 
   1   1   5       82.14       91.56      2.71 o 
   2   1   5     1403.45     1474.77     12.30 o 
   3   1   5        0.63       -0.71      1.57 o 
   4   1   5      220.12      200.52      5.32 o 
   5   1   5       78.99       89.34      5.57 o 
   6   1   5        1.59        0.00      2.75 o 
   7   1   5       85.43      100.41      6.56 o 
  -7   2   5       16.76       22.60      6.52 o 
  -6   2   5        0.80        2.93      3.36 o 
  -5   2   5       72.48       74.74      5.47 o 
  -4   2   5        0.00       -0.47      1.90 o 
  -3   2   5      193.81      210.05      6.01 o 
  -2   2   5      158.84      212.78      5.39 o 
  -1   2   5        0.00       -0.96      1.08 o 
   0   2   5     1229.76     1289.42     11.09 o 
   1   2   5      494.47      539.08      6.34 o 
   2   2   5      242.87      222.83      4.49 o 
   3   2   5      472.09      436.79      6.32 o 
   4   2   5      123.92      141.27      5.77 o 
   5   2   5        1.40       -0.26      3.01 o 
   6   2   5       15.54       12.79      3.57 o 
   7   2   5      191.60      220.90      8.52 o 
  -7   3   5       80.38      101.20     10.18 o 
  -6   3   5        0.61        3.81      3.49 o 
  -5   3   5      261.26      259.25      8.38 o 
  -4   3   5       13.77       13.84      3.23 o 
  -3   3   5       16.60       12.47      2.61 o 
  -2   3   5      233.05      237.66      6.36 o 
  -1   3   5       14.37       16.61      1.64 o 
   0   3   5      191.82      182.85      4.32 o 
   1   3   5        3.67        7.94      1.55 o 
   2   3   5      542.33      536.11      5.99 o 
   3   3   5       19.43       26.47      2.57 o 
   4   3   5      184.74      189.58      6.61 o 
   5   3   5        4.52        7.69      3.48 o 
   6   3   5       38.12       42.80      6.39 o 
  -7   4   5      170.48      180.03     12.23 o 
  -6   4   5        0.16       13.75      4.30 o 
  -5   4   5       79.56       86.61      8.63 o 
  -4   4   5       88.57       99.74      5.90 o 
  -3   4   5      141.55      140.12      5.39 o 
  -2   4   5      125.20      125.00      3.56 o 
  -1   4   5      486.56      517.35      5.99 o 
   0   4   5      662.54      720.52      7.68 o 
   1   4   5       10.84       10.77      1.64 o 
   2   4   5      288.96      274.66      4.24 o 
   3   4   5        8.45        9.49      1.76 o 
   4   4   5      225.42      200.88      6.80 o 
   5   4   5        0.02        1.26      3.11 o 
   6   4   5        0.81        1.95      4.25 o 
  -7   5   5        2.07       24.14     11.51 o 
  -6   5   5      150.14      170.11     13.52 o 
  -5   5   5       89.14      100.55      7.75 o 
  -4   5   5       13.59       18.67      3.86 o 
  -3   5   5        1.30        3.66      2.44 o 
  -2   5   5       13.38       18.37      1.93 o 
  -1   5   5      305.08      298.10      4.06 o 
   0   5   5      133.86      122.75      3.60 o 
   1   5   5      851.25      805.05      8.17 o 
   2   5   5      330.29      310.64      4.70 o 
   3   5   5      138.81      137.97      5.61 o 
   4   5   5       36.49       30.10      4.24 o 
   5   5   5        0.43        0.23      3.75 o 
   6   5   5       35.89       52.99      7.13 o 
  -7   6   5        1.86       -2.65      9.88 o 
  -6   6   5      300.48      292.88     16.38 o 
  -5   6   5       10.78       19.82      4.69 o 
  -4   6   5        9.80        9.86      3.44 o 
  -3   6   5      809.98      793.82     13.17 o 
  -2   6   5      337.33      341.91      5.95 o 
  -1   6   5       16.39       13.97      1.59 o 
   0   6   5       82.79       88.82      3.07 o 
   1   6   5        0.72        0.31      1.51 o 
   2   6   5     1023.52      987.67     10.66 o 
   3   6   5       59.09       55.16      5.22 o 
   4   6   5       12.27        7.45      4.27 o 
   5   6   5       24.31       20.32      5.47 o 
  -7   7   5        8.12       10.43     14.49 o 
  -6   7   5       44.04       83.94     29.36 o 
  -5   7   5       56.80       82.21      6.69 o 
  -4   7   5       43.64       40.61      4.90 o 
  -3   7   5     1119.57     1053.39     15.45 o 
  -2   7   5       40.82       43.99      2.90 o 
  -1   7   5        2.23        1.56      1.50 o 
   0   7   5        0.29        0.14      1.41 o 
   1   7   5       67.33       67.65      3.23 o 
   2   7   5      225.92      213.02      6.56 o 
   3   7   5       48.49       41.23      4.92 o 
   4   7   5      257.21      248.82     13.94 o 
   5   7   5      105.43      118.86     14.15 o 
  -6   8   5       47.94       89.41     27.03 o 
  -5   8   5       78.35      166.54     13.10 o 
  -4   8   5      263.83      246.44     14.00 o 
  -3   8   5      750.32      709.50     28.23 o 
  -2   8   5      215.37      215.03     12.49 o 
  -1   8   5       13.10       19.71      4.91 o 
   0   8   5        2.76       -0.91      2.93 o 
   1   8   5      408.48      379.87     14.31 o 
   2   8   5      162.55      141.75     13.62 o 
   3   8   5        0.25       -2.83      5.22 o 
   4   8   5       79.11       60.32      9.23 o 
  -6   9   5      137.29      195.70     42.43 o 
  -5   9   5      113.38      149.03     15.79 o 
  -4   9   5        3.06       22.87      6.53 o 
  -3   9   5      582.08      606.09     28.69 o 
  -2   9   5      266.38      228.79     13.34 o 
  -1   9   5      140.94      115.42      9.59 o 
   0   9   5      327.60      266.02     15.24 o 
   1   9   5       21.31        9.80      5.74 o 
   2   9   5        1.66       -3.05      4.41 o 
   3   9   5        0.02       -1.90      4.62 o 
  -5  10   5       13.46       92.68      8.52 o 
  -4  10   5      121.32      146.71     16.22 o 
  -3  10   5      109.90      152.88     20.37 o 
  -2  10   5       43.86       63.08     12.59 o 
  -1  10   5        0.14        5.52      7.02 o 
   0  10   5       12.86       27.94     12.75 o 
   1  10   5        0.74        3.77      5.40 o 
   2  10   5       33.71       40.51     15.16 o 
  -3  11   5       20.11       69.94     13.16 o 
  -2  11   5      208.34      263.89     19.16 o 
  -1  11   5       40.21       38.14      8.91 o 
   0  11   5        2.02        4.91      8.36 o 
   1  11   5       17.36       14.31     11.12 o 
  -3  12   5       33.92      211.64     17.11 o 
  -2  12   5        0.02      135.40     13.91 o 
  -1 -12   6       47.85       74.44     14.33 o 
   0 -12   6      134.45      130.37     10.56 o 
   1 -12   6      179.57      204.21     17.29 o 
   2 -12   6        0.52        1.35      9.73 o 
   3 -12   6       68.33       56.74     13.08 o 
   4 -12   6      157.00      159.42     16.86 o 
  -2 -11   6       15.39       12.39      8.87 o 
  -1 -11   6        0.01       -4.56      5.39 o 
   0 -11   6       17.91       19.94      6.45 o 
   1 -11   6      113.01      102.81     19.63 o 
   2 -11   6        2.39        1.64      9.49 o 
   3 -11   6        0.80       -2.59      9.75 o 
   4 -11   6        4.97        1.91      9.43 o 
   5 -11   6        9.03       -7.33      9.30 o 
  -3 -10   6       19.07       18.90      7.37 o 
  -2 -10   6       31.95       39.92     12.70 o 
  -1 -10   6      238.84      236.16     11.40 o 
   0 -10   6      140.02      131.06      9.48 o 
   1 -10   6       27.72       29.24      9.62 o 
   2 -10   6       25.09       18.20      9.94 o 
   3 -10   6       32.91       37.32     11.09 o 
   4 -10   6       20.65       27.40     10.79 o 
   5 -10   6       19.13        7.39      5.63 o 
   6 -10   6      100.76      122.64     15.22 o 
  -4  -9   6       20.41       30.21      7.46 o 
  -3  -9   6      253.90      259.84     15.21 o 
  -2  -9   6        6.41        1.81      4.62 o 
  -1  -9   6        0.90       -1.81      3.84 o 
   0  -9   6        0.81        2.84      4.16 o 
   1  -9   6       52.15       53.33     16.00 o 
   2  -9   6       80.19      101.58     14.69 o 
   3  -9   6        2.97       -1.58      8.55 o 
   4  -9   6       29.52       31.59     11.06 o 
   5  -9   6        0.26        3.80      9.17 o 
   6  -9   6       62.34       74.21      9.39 o 
  -4  -8   6       28.57       46.96      8.82 o 
  -3  -8   6      127.21      122.54     10.57 o 
  -2  -8   6        0.40        0.35      3.16 o 
  -1  -8   6       70.54       77.81      6.87 o 
   0  -8   6      114.23      103.48      5.04 o 
   1  -8   6      134.14      148.22     19.37 o 
   2  -8   6      511.11      520.40     12.98 o 
   3  -8   6       74.23       77.34      6.27 o 
   4  -8   6      115.60      129.49     11.28 o 
   5  -8   6       71.29       58.09      6.82 o 
   6  -8   6       25.26       22.43      7.08 o 
   7  -8   6       23.20       20.81      5.89 o 
  -5  -7   6        0.50        3.78     12.79 o 
  -4  -7   6      541.31      542.79     16.88 o 
  -3  -7   6       50.04       64.06      9.42 o 
  -2  -7   6       66.20       71.88      4.28 o 
  -1  -7   6      311.03      318.51      6.87 o 
   0  -7   6      711.82      735.63      8.77 o 
   1  -7   6      326.78      326.84      5.04 o 
   2  -7   6      236.12      219.90      5.42 o 
   3  -7   6        3.97        4.21      2.63 o 
   4  -7   6        0.22        2.58      1.72 o 
   5  -7   6        2.93        1.21      3.46 o 
   6  -7   6      158.12      164.55      8.86 o 
   7  -7   6       12.10       18.69      5.81 o 
  -5  -6   6      100.82      104.21      8.96 o 
  -4  -6   6      284.14      272.73     12.26 o 
  -3  -6   6       14.04       15.27      3.36 o 
  -2  -6   6       30.13       37.87      3.44 o 
  -1  -6   6      532.32      556.63      8.52 o 
   0  -6   6      274.53      252.81      5.05 o 
   1  -6   6     1418.11     1417.14     12.21 o 
   2  -6   6       37.91       48.84      3.07 o 
   3  -6   6      114.69      113.41      4.26 o 
   4  -6   6       58.27       59.52      3.48 o 
   5  -6   6       12.08        5.23      3.44 o 
   6  -6   6      125.99      141.13      7.14 o 
   7  -6   6       13.19       18.35      5.52 o 
  -6  -5   6       27.37       47.79      7.56 o 
  -5  -5   6        1.35       -0.83      5.10 o 
  -4  -5   6        0.80        4.58      4.30 o 
  -3  -5   6        1.98        1.04      2.50 o 
  -2  -5   6        1.15        2.05      1.74 o 
  -1  -5   6      120.60      119.30      4.12 o 
   0  -5   6      861.62      914.30      9.63 o 
   1  -5   6      870.23      879.01      9.67 o 
   2  -5   6      167.75      189.30      4.59 o 
   3  -5   6       21.22       32.13      2.87 o 
   4  -5   6       70.27       76.87      3.54 o 
   5  -5   6      172.73      160.01      6.52 o 
   6  -5   6       73.23       81.01      5.86 o 
   7  -5   6       33.38       43.05      5.22 o 
  -6  -4   6        3.06       10.02      5.24 o 
  -5  -4   6       12.14        9.82      4.19 o 
  -4  -4   6       84.77       94.83      6.50 o 
  -3  -4   6      165.32      169.36      5.84 o 
  -2  -4   6      347.25      363.66      6.91 o 
  -1  -4   6      991.44     1054.40     11.48 o 
   0  -4   6       47.71       59.12      2.61 o 
   1  -4   6     1319.43     1404.07     12.57 o 
   2  -4   6     1507.35     1489.23     16.19 o 
   3  -4   6     1021.83      997.60     10.48 o 
   4  -4   6      195.97      185.21      5.56 o 
   5  -4   6       79.45       83.57      5.15 o 
   6  -4   6        3.05        6.36      3.62 o 
   7  -4   6       29.64       38.91      5.35 o 
  -6  -3   6       34.58       39.24      6.95 o 
  -5  -3   6      230.35      223.11     11.38 o 
  -4  -3   6      115.75      109.70      5.77 o 
  -3  -3   6      222.83      225.15      6.20 o 
  -2  -3   6        6.99       10.71      2.05 o 
  -1  -3   6      191.97      191.19      4.15 o 
   0  -3   6       17.11       17.30      2.05 o 
   1  -3   6      346.47      313.39      5.82 o 
   2  -3   6     1548.20     1561.86     13.50 o 
   3  -3   6     1335.19     1309.11     12.28 o 
   4  -3   6      215.67      215.64      5.59 o 
   5  -3   6      125.39      143.17      6.03 o 
   6  -3   6       43.52       45.45      4.48 o 
   7  -3   6        0.07        0.54      3.85 o 
  -7  -2   6       89.56      109.68      9.48 o 
  -6  -2   6        4.46        8.86      4.77 o 
  -5  -2   6       58.82       67.86      7.26 o 
  -4  -2   6      593.38      584.16     10.96 o 
  -3  -2   6        0.79       -1.84      1.87 o 
  -2  -2   6      172.48      168.26      4.56 o 
  -1  -2   6      148.02      118.60      3.12 o 
   0  -2   6      101.23      107.39      3.65 o 
   1  -2   6       35.64       49.01      2.23 o 
   2  -2   6      165.70      182.80      4.22 o 
   3  -2   6      292.23      288.25      5.28 o 
   4  -2   6      193.35      202.93      5.56 o 
   5  -2   6        2.34        6.95      3.13 o 
   6  -2   6       52.09       55.05      5.04 o 
   7  -2   6       28.46       33.07      4.81 o 
  -7  -1   6        0.26        9.23      4.75 o 
  -6  -1   6      475.62      476.97     15.45 o 
  -5  -1   6        7.15        7.67      3.14 o 
  -4  -1   6       30.57       28.80      3.13 o 
  -3  -1   6       13.13       13.94      2.48 o 
  -2  -1   6      354.49      381.48      6.47 o 
  -1  -1   6      549.53      528.10      6.44 o 
   0  -1   6      198.73      178.29      4.50 o 
   1  -1   6     2752.97     2724.38     18.93 o 
   2  -1   6       24.77       20.53      1.96 o 
   3  -1   6      638.83      606.51      8.05 o 
   4  -1   6       28.31       28.81      3.02 o 
   5  -1   6       11.75       20.04      3.48 o 
   6  -1   6       23.34       27.20      4.05 o 
   7  -1   6       55.31       61.68      5.67 o 
  -7   0   6       88.72      103.57      9.91 o 
  -6   0   6      141.03      122.93      9.44 o 
  -5   0   6       25.25       31.59      4.34 o 
  -4   0   6       99.35       91.85      4.86 o 
  -3   0   6       13.12       10.34      2.13 o 
  -2   0   6      713.57      716.82     12.12 o 
  -1   0   6      870.68      804.33     10.53 o 
   0   0   6      139.00      155.51      3.31 o 
   1   0   6      426.56      426.37      5.56 o 
   2   0   6      494.55      483.33      7.27 o 
   3   0   6       17.70       30.17      3.01 o 
   4   0   6        1.16        1.27      2.10 o 
   5   0   6       11.28        7.56      3.11 o 
   6   0   6        0.39        2.48      2.97 o 
   7   0   6        0.13        3.86      3.47 o 
  -7   1   6      191.32      179.99     12.02 o 
  -6   1   6      139.71      133.55      7.44 o 
  -5   1   6       91.55      108.93      6.78 o 
  -4   1   6       28.85       38.92      3.33 o 
  -3   1   6        4.72        9.04      1.96 o 
  -2   1   6     2995.29     3044.72     27.35 o 
  -1   1   6     2571.63     2682.72     22.32 o 
   0   1   6      325.76      340.75      4.90 o 
   1   1   6     1756.67     1834.43     12.83 o 
   2   1   6       12.52       13.06      1.63 o 
   3   1   6       17.35       16.15      2.15 o 
   4   1   6       22.10       22.65      2.77 o 
   5   1   6        2.57        2.83      2.78 o 
   6   1   6        8.45       12.27      3.72 o 
   7   1   6        7.73       26.29      6.57 o 
  -7   2   6      137.80      117.03     13.96 o 
  -6   2   6       52.50       60.70      7.33 o 
  -5   2   6      684.98      606.29     12.29 o 
  -4   2   6       11.57        5.38      2.76 o 
  -3   2   6      681.84      719.30     11.16 o 
  -2   2   6      154.46      194.73      4.85 o 
  -1   2   6      370.20      367.54      6.22 o 
   0   2   6       96.11       96.69      3.05 o 
   1   2   6      540.24      576.53      6.65 o 
   2   2   6        5.65        5.62      1.59 o 
   3   2   6      672.55      634.20      7.88 o 
   4   2   6      186.31      197.70      6.56 o 
   5   2   6      375.47      336.17      8.73 o 
   6   2   6       50.87       48.97      5.14 o 
  -7   3   6        0.17       -0.42     12.57 o 
  -6   3   6       15.35       22.66      5.56 o 
  -5   3   6       12.69       19.25      4.09 o 
  -4   3   6      605.97      573.10     12.35 o 
  -3   3   6      546.78      528.64      9.65 o 
  -2   3   6       10.63       15.55      1.88 o 
  -1   3   6      639.23      604.60      6.70 o 
   0   3   6      163.63      165.96      4.08 o 
   1   3   6      836.65      943.43     16.04 o 
   2   3   6       10.76       10.46      1.95 o 
   3   3   6      968.69      942.19     10.99 o 
   4   3   6       57.80       67.85      4.75 o 
   5   3   6      206.46      205.38      7.97 o 
   6   3   6        0.57       -0.89      3.40 o 
  -7   4   6        0.42        7.69      8.57 o 
  -6   4   6       27.08       37.23      9.33 o 
  -5   4   6       99.42      104.97      7.66 o 
  -4   4   6       47.10       38.80      4.21 o 
  -3   4   6      340.88      328.65      8.35 o 
  -2   4   6      401.25      397.41      5.65 o 
  -1   4   6       38.68       46.65      2.44 o 
   0   4   6      383.31      374.90      5.90 o 
   1   4   6      568.97      574.48      6.93 o 
   2   4   6        4.06        4.99      1.45 o 
   3   4   6      120.88      121.77      5.14 o 
   4   4   6     1036.59      991.46     14.70 o 
   5   4   6       93.11      113.49      6.66 o 
   6   4   6       10.72        8.19      3.97 o 
  -7   5   6        6.58       12.06     10.07 o 
  -6   5   6      158.39      183.20     17.59 o 
  -5   5   6       61.06       49.04      6.19 o 
  -4   5   6      257.06      253.07      8.64 o 
  -3   5   6       44.33       53.42      4.12 o 
  -2   5   6       53.89       51.67      3.04 o 
  -1   5   6       91.49      100.70      3.25 o 
   0   5   6       35.80       39.97      2.87 o 
   1   5   6      232.60      244.38      4.85 o 
   2   5   6        7.86        7.64      1.66 o 
   3   5   6       93.12       86.40      4.86 o 
   4   5   6      642.58      634.94     11.90 o 
   5   5   6       32.56       31.15      4.78 o 
  -7   6   6      171.59      178.61     17.99 o 
  -6   6   6      139.12      124.48     12.52 o 
  -5   6   6      190.11      191.79      9.31 o 
  -4   6   6       11.09       17.65      4.47 o 
  -3   6   6        5.87        4.35      2.83 o 
  -2   6   6      325.57      282.97      5.44 o 
  -1   6   6       66.47       66.21      2.64 o 
   0   6   6      158.81      152.26      4.08 o 
   1   6   6       13.64       13.29      2.05 o 
   2   6   6       12.18       14.62      2.09 o 
   3   6   6        5.94        4.22      3.53 o 
   4   6   6      463.93      426.03     14.08 o 
   5   6   6        3.18        3.39      4.30 o 
  -7   7   6        8.13       13.03     15.98 o 
  -6   7   6        6.87       22.86      9.78 o 
  -5   7   6        1.51        6.59      6.58 o 
  -4   7   6       25.87       24.22      3.91 o 
  -3   7   6        0.12        0.06      2.94 o 
  -2   7   6      136.21      147.11      4.81 o 
  -1   7   6       86.35       79.33      3.01 o 
   0   7   6        0.37        0.96      1.79 o 
   1   7   6      510.91      503.53      7.46 o 
   2   7   6       57.54       60.59      5.19 o 
   3   7   6       68.88       87.38      7.27 o 
   4   7   6       22.29       26.34      5.51 o 
  -6   8   6      201.61      226.24     23.56 o 
  -5   8   6      195.18      323.90     12.27 o 
  -4   8   6       21.72       32.75      7.30 o 
  -3   8   6       29.29       26.81      9.25 o 
  -2   8   6        2.90       -3.34     10.90 o 
  -1   8   6       55.41       60.93      7.04 o 
   0   8   6       29.82       31.14      5.38 o 
   1   8   6       15.82       23.18      4.59 o 
   2   8   6      367.22      336.79     17.25 o 
   3   8   6       33.21       46.14      9.53 o 
   4   8   6       93.78      101.30     13.23 o 
  -6   9   6      140.16      263.27     19.60 o 
  -5   9   6       43.72       66.46     10.91 o 
  -4   9   6       37.17       57.24     11.74 o 
  -3   9   6       55.15       84.71     15.41 o 
  -2   9   6       54.74       59.92     13.23 o 
  -1   9   6       22.61       22.08      5.67 o 
   0   9   6      319.73      320.62     27.71 o 
   1   9   6        5.34       -2.00      4.85 o 
   2   9   6        8.67        3.82      5.57 o 
   3   9   6       13.33       10.16      6.46 o 
  -5  10   6      331.21      473.10     24.24 o 
  -4  10   6       20.76       45.30     11.27 o 
  -3  10   6      207.96      276.55     21.48 o 
  -2  10   6       10.67       22.88      8.62 o 
  -1  10   6        4.43       12.73      5.28 o 
   1  10   6        1.98        0.54      8.40 o 
   2  10   6       63.92       92.36     12.83 o 
  -4  11   6       15.67       94.20     11.37 o 
  -3  11   6      106.12      161.41     17.32 o 
   0  11   6       12.25        5.63      7.17 o 
   1  11   6        7.51       16.80      8.01 o 
   0 -12   7        0.18       -4.17      5.74 o 
   1 -12   7       82.99       80.00     13.30 o 
   2 -12   7       20.08       28.97     11.50 o 
   3 -12   7      114.47      108.67     17.94 o 
   4 -12   7       57.65       74.69     19.80 o 
  -2 -11   7        1.56        5.41     15.02 o 
  -1 -11   7        2.95        1.49      6.00 o 
   0 -11   7      105.34      106.54      9.79 o 
   1 -11   7      136.42      134.00     14.72 o 
   2 -11   7       35.67       44.02     11.79 o 
   3 -11   7      274.77      257.68     31.10 o 
   4 -11   7        7.94       -7.06      9.08 o 
   5 -11   7       49.44       50.82     12.65 o 
  -3 -10   7      146.07      181.75     24.54 o 
  -2 -10   7       76.48       94.68     11.83 o 
  -1 -10   7       64.32       74.26     11.48 o 
   0 -10   7      159.03      165.76     11.37 o 
   1 -10   7      135.75      142.75     14.46 o 
   2 -10   7      260.55      264.50     18.12 o 
   3 -10   7       26.49       33.05     11.22 o 
   4 -10   7       11.50       16.03     11.75 o 
   5 -10   7        6.21        1.45     13.49 o 
   6 -10   7       75.62       76.02     13.84 o 
  -3  -9   7        2.71        4.51      4.86 o 
  -2  -9   7        0.29       -5.22      3.49 o 
  -1  -9   7       44.47       47.65      6.26 o 
   0  -9   7      275.36      277.19     11.75 o 
   1  -9   7       96.16      109.65     13.01 o 
   2  -9   7      200.13      239.75     17.48 o 
   3  -9   7       42.44       47.94     10.92 o 
   4  -9   7        2.17      -13.59      8.90 o 
   5  -9   7       49.48       69.18     12.99 o 
   6  -9   7        0.12      -11.27      5.63 o 
  -4  -8   7      233.46      251.61     14.81 o 
  -3  -8   7       77.27       93.72     10.59 o 
  -2  -8   7      124.62      123.99     11.78 o 
  -1  -8   7       26.14       27.93      4.96 o 
   0  -8   7       71.70       82.12      5.02 o 
   1  -8   7      479.95      510.62     13.92 o 
   2  -8   7       17.74       19.78      6.93 o 
   3  -8   7      126.77      130.85      7.91 o 
   4  -8   7        6.45        2.48      4.44 o 
   5  -8   7       77.78       75.69      8.33 o 
   6  -8   7       14.74        9.74      5.36 o 
  -5  -7   7        5.66       25.67     10.69 o 
  -4  -7   7       95.11      105.61      8.75 o 
  -3  -7   7      131.23      151.24     13.01 o 
  -2  -7   7      116.36      125.46      5.19 o 
  -1  -7   7       35.65       45.19      3.58 o 
   0  -7   7        4.15        4.52      1.86 o 
   1  -7   7        5.00        5.86      1.55 o 
   2  -7   7       85.86       93.74      4.14 o 
   3  -7   7        7.45        7.11      2.34 o 
   4  -7   7        0.78       -0.58      3.49 o 
   5  -7   7      152.26      154.37      6.38 o 
   6  -7   7       58.12       59.90      6.77 o 
   7  -7   7       59.49       57.96      7.05 o 
  -5  -6   7       61.89       72.32      8.31 o 
  -4  -6   7       81.76       80.83      7.56 o 
  -3  -6   7        1.65        7.69      2.69 o 
  -2  -6   7        8.75        9.72      2.43 o 
  -1  -6   7      374.44      395.97      7.42 o 
   0  -6   7      181.27      186.84      4.39 o 
   1  -6   7      176.69      168.57      4.15 o 
   2  -6   7        0.08       -1.67      1.67 o 
   3  -6   7        2.04        0.63      2.84 o 
   4  -6   7      126.32      144.76      5.51 o 
   5  -6   7        2.08        5.05      3.35 o 
   6  -6   7       74.23       65.35      5.63 o 
   7  -6   7       16.61       17.01      5.44 o 
  -6  -5   7        0.24       14.06      4.55 o 
  -5  -5   7        0.54        5.81      3.57 o 
  -4  -5   7      131.62      130.96      8.51 o 
  -3  -5   7       78.74       85.39      5.10 o 
  -2  -5   7        4.61        4.78      2.48 o 
  -1  -5   7        1.05        3.24      1.47 o 
   0  -5   7       59.27       78.00      3.19 o 
   1  -5   7     1499.70     1535.69     14.05 o 
   2  -5   7      549.43      571.90      8.86 o 
   3  -5   7        3.41        4.54      1.87 o 
   4  -5   7       37.68       39.29      4.58 o 
   5  -5   7      103.23      103.99      5.58 o 
   6  -5   7        0.33        3.11      3.63 o 
   7  -5   7       15.87       19.57      4.52 o 
  -6  -4   7        2.30       11.93      4.84 o 
  -5  -4   7        2.41        3.84      3.91 o 
  -4  -4   7       15.91       21.51      4.08 o 
  -3  -4   7       20.37       20.07      3.22 o 
  -2  -4   7      222.39      237.81      5.94 o 
  -1  -4   7      235.22      271.01      5.61 o 
   0  -4   7      109.19      112.84      4.12 o 
   1  -4   7      294.68      288.07      6.01 o 
   2  -4   7      533.83      557.25      8.25 o 
   3  -4   7      252.52      277.21      5.83 o 
   4  -4   7        2.19        1.73      3.49 o 
   5  -4   7        0.10        1.65      3.39 o 
   6  -4   7       30.69       30.09      4.30 o 
   7  -4   7       53.95       59.56      6.11 o 
  -6  -3   7        0.39        9.21      4.87 o 
  -5  -3   7       82.71       86.37      8.07 o 
  -4  -3   7      146.68      139.71      6.40 o 
  -3  -3   7        6.80        4.40      2.49 o 
  -2  -3   7       65.17       71.39      3.48 o 
  -1  -3   7      133.34      124.45      3.38 o 
   0  -3   7     1042.70     1071.30     12.16 o 
   1  -3   7        0.34        1.15      1.33 o 
   2  -3   7      150.44      147.44      4.10 o 
   3  -3   7      438.85      448.49      7.03 o 
   4  -3   7        4.10        4.95      3.16 o 
   5  -3   7        2.51        1.95      3.19 o 
   6  -3   7       17.34       16.11      3.81 o 
   7  -3   7       10.57       11.77      4.63 o 
  -7  -2   7        6.29       18.91     19.19 o 
  -6  -2   7       29.89       36.28      8.08 o 
  -5  -2   7       69.87       64.62      5.76 o 
  -4  -2   7        0.02       -2.63      2.61 o 
  -3  -2   7        0.84        1.10      2.11 o 
  -2  -2   7       14.76       21.61      2.33 o 
  -1  -2   7     1358.46     1360.19     14.39 o 
   0  -2   7       75.21       73.75      3.19 o 
   1  -2   7       34.49       39.80      2.30 o 
   2  -2   7      645.55      689.18      8.06 o 
   3  -2   7      797.24      811.05      9.45 o 
   4  -2   7       25.52       23.00      3.06 o 
   5  -2   7       12.43       15.30      3.51 o 
   6  -2   7        9.42        9.64      3.64 o 
   7  -2   7       31.92       31.13      4.67 o 
  -7  -1   7       52.32       85.27     14.51 o 
  -6  -1   7       16.51       22.91      6.94 o 
  -5  -1   7      726.34      705.51     13.91 o 
  -4  -1   7       32.88       35.62      3.42 o 
  -3  -1   7      471.21      455.32      8.13 o 
  -2  -1   7      750.14      745.71      9.55 o 
  -1  -1   7     4946.20     4850.32     37.23 o 
   0  -1   7      145.46      139.36      4.45 o 
   1  -1   7      550.17      575.70      7.18 o 
   2  -1   7     1270.44     1267.79     11.64 o 
   3  -1   7       68.01       73.55      3.84 o 
   4  -1   7      133.72      133.57      4.99 o 
   5  -1   7      460.69      434.98      8.76 o 
   6  -1   7       37.97       35.18      4.51 o 
   7  -1   7        0.26        7.28      3.58 o 
  -7   0   7      413.06      410.53     20.11 o 
  -6   0   7       46.49       53.31      6.96 o 
  -5   0   7        2.84        3.85      2.87 o 
  -4   0   7       14.58       10.77      2.09 o 
  -3   0   7      480.36      504.18      8.98 o 
  -2   0   7      195.85      167.64      5.26 o 
  -1   0   7      935.59      915.44     12.05 o 
   0   0   7      245.35      239.82      4.34 o 
   1   0   7     1145.15     1225.55     11.86 o 
   2   0   7      866.56      850.15     14.02 o 
   3   0   7       27.71       30.88      2.58 o 
   4   0   7       70.92       70.29      4.19 o 
   5   0   7        1.92       -0.10      2.84 o 
   6   0   7        2.04        5.96      3.28 o 
   7   0   7       29.03       43.17      5.87 o 
  -7   1   7       45.45       52.02     10.31 o 
  -6   1   7       25.54       29.61      5.39 o 
  -5   1   7       24.83       33.54      4.96 o 
  -4   1   7      285.97      271.61      8.42 o 
  -3   1   7      368.27      369.65      6.65 o 
  -2   1   7     2679.95     2681.34     25.47 o 
  -1   1   7      290.05      312.76      6.26 o 
   0   1   7        0.23        0.16      1.00 o 
   1   1   7       32.28       34.26      2.08 o 
   2   1   7      181.21      161.67      4.09 o 
   3   1   7       35.54       36.80      3.41 o 
   4   1   7        8.22        6.09      2.68 o 
   5   1   7       15.90       16.97      3.65 o 
   6   1   7        6.57       12.34      3.84 o 
  -7   2   7       48.97       57.88     10.82 o 
  -6   2   7       19.96       24.97      8.37 o 
  -5   2   7       68.55       75.23      6.56 o 
  -4   2   7      270.57      277.92      8.27 o 
  -3   2   7      579.94      582.93     10.37 o 
  -2   2   7       32.05       30.55      2.84 o 
  -1   2   7       13.64       17.53      2.16 o 
   0   2   7       51.71       74.07      2.87 o 
   1   2   7      237.71      277.66      4.93 o 
   2   2   7       14.66       17.75      2.02 o 
   3   2   7       58.65       64.42      3.60 o 
   4   2   7      108.42      100.50      5.36 o 
   5   2   7        5.48        1.61      3.07 o 
   6   2   7       15.49       24.15      4.42 o 
  -7   3   7       42.20       71.33     12.34 o 
  -6   3   7        8.62       17.26      6.79 o 
  -5   3   7       13.39        7.32      4.21 o 
  -4   3   7       16.17       22.86      4.09 o 
  -3   3   7       68.61       62.31      4.42 o 
  -2   3   7      343.06      301.27      6.13 o 
  -1   3   7      141.10      123.68      3.70 o 
   0   3   7        9.63        9.93      1.67 o 
   1   3   7       11.28        7.62      1.80 o 
   2   3   7       73.90       88.01      3.83 o 
   3   3   7        8.26        7.30      2.32 o 
   4   3   7        1.54        5.99      3.29 o 
   5   3   7       82.63       84.24      9.73 o 
   6   3   7        0.41        3.33      3.30 o 
  -7   4   7        3.51        3.45      9.99 o 
  -6   4   7        5.32       13.35      5.33 o 
  -5   4   7       34.15       44.26      7.03 o 
  -4   4   7       66.43       67.19      5.77 o 
  -3   4   7      115.92      116.60      4.70 o 
  -2   4   7      137.57      136.28      4.33 o 
  -1   4   7      159.77      170.40      3.83 o 
   0   4   7        0.27        1.63      1.40 o 
   1   4   7      107.92      117.65      3.77 o 
   2   4   7      143.85      151.75      3.97 o 
   3   4   7       61.17       65.80      4.32 o 
   4   4   7       60.80       77.14      5.48 o 
   5   4   7       49.25       47.63      5.29 o 
   6   4   7       34.70       29.10      4.95 o 
  -7   5   7       72.04       69.46     13.53 o 
  -6   5   7       33.87       60.68     14.14 o 
  -5   5   7       10.44       11.85      5.90 o 
  -4   5   7        4.13        2.69      3.09 o 
  -3   5   7      110.76      110.63      5.30 o 
  -2   5   7       98.89       89.20      3.30 o 
  -1   5   7       60.64       58.30      2.98 o 
   0   5   7      237.65      226.21      4.72 o 
   1   5   7       13.54       14.69      2.10 o 
   2   5   7        2.00        1.70      2.12 o 
   3   5   7      117.63      111.12      5.27 o 
   4   5   7      220.08      211.26      7.97 o 
   5   5   7       75.11       71.20      6.01 o 
  -7   6   7        3.82       -1.17     10.06 o 
  -6   6   7       18.32       24.31      7.93 o 
  -5   6   7       28.23       29.51      7.76 o 
  -4   6   7      542.82      426.11     44.71 o 
  -3   6   7      409.58      410.62     13.55 o 
  -2   6   7      643.57      592.65      9.38 o 
  -1   6   7        0.01        1.50      1.44 o 
   0   6   7      325.04      301.11      5.69 o 
   1   6   7       16.45       19.47      2.42 o 
   2   6   7       71.54       84.10      5.02 o 
   3   6   7       13.89       11.15      3.22 o 
   4   6   7      334.56      335.68     11.85 o 
   5   6   7      116.27      133.29     10.20 o 
  -6   7   7      113.85      142.54     22.96 o 
  -5   7   7       22.57       42.60     12.29 o 
  -4   7   7     2270.31     2129.39     54.24 o 
  -3   7   7      710.50      679.97     12.88 o 
  -2   7   7      900.45      822.51     11.31 o 
  -1   7   7        0.07        2.04      2.05 o 
   0   7   7      141.73      138.80      5.05 o 
   1   7   7      312.39      296.09     10.11 o 
   2   7   7        1.90        1.26      3.28 o 
   3   7   7       25.58       21.92      5.15 o 
   4   7   7        5.26        7.24      5.21 o 
  -6   8   7       38.85       39.55     16.07 o 
  -5   8   7      239.16      366.74      8.31 o 
  -4   8   7      249.99      265.98     25.85 o 
  -3   8   7      361.19      325.22     14.96 o 
  -2   8   7       86.29      114.96     13.37 o 
  -1   8   7      160.25      135.08      8.87 o 
   0   8   7      322.14      308.35     11.93 o 
   1   8   7       97.62       96.51     11.22 o 
   2   8   7       11.12        7.66      6.45 o 
   3   8   7        2.00        2.12      5.08 o 
  -6   9   7      275.88      395.94     22.73 o 
  -5   9   7      362.37      361.87     23.14 o 
  -4   9   7        2.39       35.52      7.85 o 
  -3   9   7        9.45       33.75     11.11 o 
  -2   9   7       39.34       48.50     12.67 o 
  -1   9   7       42.26       39.42     10.87 o 
   0   9   7       27.26       24.00      7.44 o 
   1   9   7        4.99        2.98      5.23 o 
   2   9   7       44.49       33.81      8.67 o 
  -3  10   7        3.28       13.66     11.72 o 
  -2  10   7        0.54       13.03      7.32 o 
  -1  10   7       47.34      125.54     12.64 o 
   1  10   7      128.31      128.49     14.30 o 
  -4  11   7        1.15      126.78     11.91 o 
  -3  11   7       25.35      113.41     13.40 o 
  -2  11   7       77.63      157.96     13.53 o 
   0  11   7       46.32       40.00     10.04 o 
   0 -12   8        2.80       -2.25      7.74 o 
   1 -12   8       50.93       50.46     12.01 o 
   2 -12   8        4.39        0.12     10.09 o 
   3 -12   8       66.57       76.98     14.09 o 
  -1 -11   8        9.25        7.56     14.64 o 
   0 -11   8       33.19       15.85     16.96 o 
   1 -11   8      419.20      458.07     21.64 o 
   2 -11   8       72.78       66.70     13.06 o 
   3 -11   8        4.46       -0.53      9.76 o 
   4 -11   8        5.60        1.37     10.58 o 
   5 -11   8        0.96       -4.91     12.28 o 
  -2 -10   8        0.16       -6.23     12.63 o 
  -1 -10   8        0.28       -4.79      4.02 o 
   0 -10   8       47.95       51.67      7.43 o 
   1 -10   8      362.75      357.44     29.28 o 
   2 -10   8      321.86      345.94     19.42 o 
   3 -10   8        6.94       11.89     10.22 o 
   4 -10   8        4.03        9.25     12.71 o 
   5 -10   8        0.45       -3.75     10.25 o 
  -3  -9   8        2.54        0.84     13.13 o 
  -2  -9   8       56.72       66.13      9.18 o 
  -1  -9   8        0.13        5.14      2.64 o 
   0  -9   8      670.67      684.35     17.27 o 
   1  -9   8      430.18      422.35     35.37 o 
   2  -9   8      972.50      973.07     29.25 o 
   3  -9   8      181.52      195.14     16.37 o 
   4  -9   8      179.65      191.29     17.35 o 
   5  -9   8       49.83       44.67     12.05 o 
   6  -9   8        9.96        1.35      6.03 o 
  -4  -8   8      131.89      142.78     21.47 o 
  -3  -8   8        9.83        8.06      4.67 o 
  -2  -8   8       41.09       30.39      9.26 o 
  -1  -8   8      135.17      137.89      8.10 o 
   0  -8   8        5.88       16.40      5.54 o 
   1  -8   8        3.01        6.85      3.30 o 
   2  -8   8      296.07      289.93      9.58 o 
   3  -8   8       69.51       72.39      6.47 o 
   4  -8   8      300.29      281.34     10.47 o 
   5  -8   8       18.46       16.53      5.41 o 
   6  -8   8        0.33        8.25      5.16 o 
  -5  -7   8       13.49        6.65     11.74 o 
  -4  -7   8      277.33      277.20     12.52 o 
  -3  -7   8        0.15        3.27      7.92 o 
  -2  -7   8      113.55      119.36      5.55 o 
  -1  -7   8        0.54        7.45      2.84 o 
   0  -7   8       53.83       45.49      3.01 o 
   1  -7   8       12.53       12.19      1.99 o 
   2  -7   8      196.63      210.02      6.47 o 
   3  -7   8        2.94        1.92      2.13 o 
   4  -7   8      363.28      349.42      9.85 o 
   5  -7   8        0.83       -3.27      3.22 o 
   6  -7   8        0.21       -0.55      4.83 o 
  -5  -6   8       10.32       12.57      7.49 o 
  -4  -6   8        2.73        4.40      3.76 o 
  -3  -6   8        0.15        1.89      2.54 o 
  -2  -6   8       18.15       20.42      2.98 o 
  -1  -6   8        3.51        2.97      1.65 o 
   0  -6   8       59.90       62.12      3.12 o 
   1  -6   8       63.61       62.69      3.11 o 
   2  -6   8      165.97      161.99      5.46 o 
   3  -6   8      203.10      210.52      5.98 o 
   4  -6   8        0.07       -1.37      3.72 o 
   5  -6   8       39.08       37.09      4.56 o 
   6  -6   8       19.73       18.66      4.39 o 
   7  -6   8       20.58       17.64      5.64 o 
  -5  -5   8      234.37      251.20     13.06 o 
  -4  -5   8        6.36        8.48      3.02 o 
  -3  -5   8       20.95       23.43      3.44 o 
  -2  -5   8      161.97      171.29      5.45 o 
  -1  -5   8       28.22       25.50      2.51 o 
   0  -5   8       20.68       20.91      2.49 o 
   1  -5   8       45.26       43.85      3.35 o 
   2  -5   8       34.53       37.07      3.50 o 
   3  -5   8        0.19       -5.02      2.79 o 
   4  -5   8      151.00      152.19      6.86 o 
   5  -5   8      100.02      113.38      6.24 o 
   6  -5   8      159.80      151.26      7.19 o 
   7  -5   8      186.10      189.46      8.17 o 
  -6  -4   8        6.42       21.86      7.26 o 
  -5  -4   8      447.09      464.57     15.48 o 
  -4  -4   8      170.00      191.56      8.08 o 
  -3  -4   8       10.13       11.05      2.67 o 
  -2  -4   8       85.07       90.60      3.93 o 
  -1  -4   8      307.89      312.15      5.74 o 
   0  -4   8       23.59       32.67      2.79 o 
   1  -4   8      142.32      160.65      5.05 o 
   2  -4   8        0.78        0.25      1.57 o 
   3  -4   8       99.15      107.12      4.21 o 
   4  -4   8      326.66      325.88      8.52 o 
   5  -4   8      331.36      338.08      8.64 o 
   6  -4   8       86.94       91.22      6.10 o 
   7  -4   8        0.12        3.40      4.74 o 
  -6  -3   8        0.07       16.86      7.11 o 
  -5  -3   8      310.26      306.00     11.97 o 
  -4  -3   8      773.79      769.02     14.73 o 
  -3  -3   8       53.25       59.78      4.17 o 
  -2  -3   8      216.11      221.50      5.51 o 
  -1  -3   8      524.33      518.71      8.75 o 
   0  -3   8        3.44        6.78      1.73 o 
   1  -3   8      599.04      603.76      8.05 o 
   2  -3   8      271.02      270.85      5.40 o 
   3  -3   8      409.61      400.98      6.90 o 
   4  -3   8       29.84       26.42      3.89 o 
   5  -3   8      803.64      795.71     14.50 o 
   6  -3   8        1.74        8.39      3.56 o 
   7  -3   8       79.99       82.25      6.70 o 
  -6  -2   8        0.00       11.26      5.51 o 
  -5  -2   8      187.66      203.96      7.85 o 
  -4  -2   8     1451.60     1425.14     20.61 o 
  -3  -2   8      870.89      855.26     12.74 o 
  -2  -2   8      361.97      380.08      6.87 o 
  -1  -2   8     2681.57     2627.30     23.64 o 
   0  -2   8       39.29       44.63      2.93 o 
   1  -2   8       14.97       17.25      2.14 o 
   2  -2   8      362.87      352.55      5.97 o 
   3  -2   8      921.74      965.40     13.42 o 
   4  -2   8      299.54      302.01      7.72 o 
   5  -2   8      250.20      253.32      7.30 o 
   6  -2   8       34.63       39.46      4.91 o 
   7  -2   8       61.44       59.49      5.87 o 
  -7  -1   8       71.68      126.16     25.74 o 
  -6  -1   8       19.42       20.88      6.39 o 
  -5  -1   8      256.07      260.63      8.84 o 
  -4  -1   8      991.11      945.91     14.48 o 
  -3  -1   8       10.36       10.49      2.81 o 
  -2  -1   8      571.49      581.73      8.57 o 
  -1  -1   8      387.99      369.77      7.28 o 
   0  -1   8      299.20      276.83      5.91 o 
   1  -1   8      928.00      947.53     10.10 o 
   2  -1   8     2006.50     1972.70     25.58 o 
   3  -1   8       88.80       97.30      4.58 o 
   4  -1   8     1129.55     1132.18     12.48 o 
   5  -1   8      153.63      168.21      6.20 o 
   6  -1   8       35.92       38.46      4.73 o 
   7  -1   8       12.88       13.15      4.78 o 
  -7   0   8      146.57      160.54     16.45 o 
  -6   0   8        1.28        8.32      3.83 o 
  -5   0   8        0.52        1.56      2.46 o 
  -4   0   8      208.19      210.66      6.88 o 
  -3   0   8        2.41        5.50      1.78 o 
  -2   0   8       78.44       85.18      4.08 o 
  -1   0   8      602.98      651.63     15.56 o 
   0   0   8       21.09       25.25      1.96 o 
   1   0   8        5.43       12.54      1.53 o 
   2   0   8       24.36       37.96      2.54 o 
   3   0   8       10.73        6.42      2.06 o 
   4   0   8       82.88       91.93      5.36 o 
   5   0   8      154.00      153.31      6.51 o 
   6   0   8       28.07       35.60      5.59 o 
  -7   1   8      251.00      269.59     16.78 o 
  -6   1   8        0.50        7.28      4.24 o 
  -5   1   8       90.36       90.20      7.01 o 
  -4   1   8       23.19       25.23      3.65 o 
  -3   1   8       79.58       91.88      4.75 o 
  -2   1   8      226.97      192.01      6.13 o 
  -1   1   8       39.83       48.45      3.25 o 
   0   1   8        0.04        1.21      1.18 o 
   1   1   8       42.17       43.09      2.39 o 
   2   1   8        9.73       18.03      2.37 o 
   3   1   8       13.22       11.58      2.41 o 
   4   1   8       32.79       32.41      3.57 o 
   5   1   8       87.21       94.44      5.87 o 
   6   1   8       31.47       35.69      4.97 o 
  -7   2   8       22.76       44.23      9.89 o 
  -6   2   8        8.99       11.37      5.37 o 
  -5   2   8      502.12      468.37     12.71 o 
  -4   2   8        1.11        3.61      2.79 o 
  -3   2   8      105.06       98.17      5.69 o 
  -2   2   8       55.17       55.49      3.62 o 
  -1   2   8        2.88        6.43      1.84 o 
   0   2   8       84.06       84.38      3.20 o 
   1   2   8      734.69      690.75      8.14 o 
   2   2   8      584.28      543.93      8.07 o 
   3   2   8       64.74       63.09      4.37 o 
   4   2   8      170.31      166.36      6.34 o 
   5   2   8      119.71      107.86      6.48 o 
   6   2   8        6.62       17.52      4.77 o 
  -7   3   8       42.29       42.84     10.42 o 
  -6   3   8       13.56       18.03      5.84 o 
  -5   3   8       54.32       48.26      6.20 o 
  -4   3   8        1.80        1.38      2.68 o 
  -3   3   8      111.90      107.48      6.02 o 
  -2   3   8      268.94      273.94      6.02 o 
  -1   3   8       44.36       56.47      3.15 o 
   0   3   8       22.39       11.79      1.83 o 
   1   3   8        0.29        0.75      1.51 o 
   2   3   8       11.52        9.74      2.56 o 
   3   3   8       13.49       12.15      2.63 o 
   4   3   8       63.57       70.04      5.00 o 
   5   3   8        5.44        5.70      3.35 o 
   6   3   8        0.22        3.98      3.39 o 
  -7   4   8       14.07       37.18     18.04 o 
  -6   4   8        0.00        7.18      7.70 o 
  -5   4   8      131.59      112.11      8.98 o 
  -4   4   8      121.72      107.38      6.55 o 
  -3   4   8      176.07      159.28      4.13 o 
  -2   4   8       36.69       27.56      2.48 o 
  -1   4   8       65.40       61.73      2.90 o 
   0   4   8       80.51       88.72      3.18 o 
   1   4   8       84.54       88.90      4.00 o 
   2   4   8      508.11      505.23      9.69 o 
   3   4   8      107.85      106.60      5.50 o 
   4   4   8      372.04      341.69     10.78 o 
   5   4   8        6.56        3.40      6.55 o 
  -7   5   8        9.29       12.30     10.56 o 
  -6   5   8      103.06      112.13     14.03 o 
  -5   5   8      382.69      337.33     17.38 o 
  -4   5   8      105.59      108.49      6.44 o 
  -3   5   8      167.57      156.01      6.31 o 
  -2   5   8     1524.37     1419.12     13.38 o 
  -1   5   8       56.85       59.63      2.97 o 
   0   5   8      260.02      265.66      5.38 o 
   1   5   8        7.66        6.86      2.00 o 
   2   5   8     1871.68     1850.24     15.32 o 
   3   5   8       10.49        8.76      3.16 o 
   4   5   8       86.07       96.38      6.26 o 
   5   5   8        4.86        8.70      4.05 o 
  -6   6   8       57.75       36.30     15.70 o 
  -5   6   8      161.09      155.91     12.63 o 
  -3   6   8        0.21        0.49      1.46 o 
  -2   6   8     3581.65     3316.48     28.87 o 
  -1   6   8       98.86      109.09      3.27 o 
   0   6   8      269.84      253.39      5.59 o 
   1   6   8      327.13      323.93      7.41 o 
   2   6   8      166.01      151.68      5.43 o 
   3   6   8        0.07        0.20      2.72 o 
   4   6   8       77.60       92.21      6.35 o 
  -6   7   8      217.19      272.17     44.38 o 
  -5   7   8        3.36        8.51     11.80 o 
  -4   7   8      125.68      122.13     10.89 o 
  -3   7   8       12.81       19.87      5.13 o 
  -2   7   8      111.08      132.90      7.21 o 
  -1   7   8       75.21       76.84      3.54 o 
   0   7   8       10.51       12.35      2.50 o 
   1   7   8      803.56      730.14     10.60 o 
   2   7   8       20.37       24.21      4.96 o 
   3   7   8       64.45       73.70      7.40 o 
   4   7   8        1.93        1.66      5.02 o 
  -6   8   8      156.10      302.27     19.66 o 
  -5   8   8      237.81      258.62     24.23 o 
  -4   8   8      129.99      139.61     19.09 o 
  -3   8   8        9.00       19.02      6.36 o 
  -2   8   8      397.62      375.57     22.98 o 
  -1   8   8        1.62        8.39      4.77 o 
   0   8   8       65.02       60.91      7.15 o 
   1   8   8        2.21       -1.30      6.56 o 
   2   8   8        2.96        3.50      5.37 o 
   3   8   8        3.37        1.74      5.45 o 
  -5   9   8        5.41       99.08      8.69 o 
  -4   9   8       23.33      105.06      9.32 o 
  -3   9   8        0.18       20.62      9.09 o 
  -2   9   8      289.39      256.46     20.68 o 
  -1   9   8       39.55       60.23     15.29 o 
   0   9   8       91.25       94.71     12.98 o 
   1   9   8        0.02       -5.45      4.68 o 
   2   9   8        0.96        2.25      5.55 o 
  -4  10   8       10.65      145.01     12.08 o 
  -3  10   8        2.60       70.32     14.07 o 
  -2  10   8      152.54      208.23     17.07 o 
  -1  10   8       51.54       46.07     14.73 o 
   0  10   8        3.92        7.42      7.20 o 
   1  10   8       58.90       62.03     10.93 o 
   1 -12   9        0.79        4.27     10.43 o 
   2 -12   9       30.51       15.80     15.25 o 
  -1 -11   9        0.19       10.59     14.76 o 
   0 -11   9       44.13       41.92     10.58 o 
   1 -11   9        2.63      -17.32      8.74 o 
   2 -11   9      300.41      273.47     19.29 o 
   3 -11   9        4.15        2.67     10.08 o 
   4 -11   9        2.93        1.62      9.98 o 
  -2 -10   9        0.33       -5.49     13.55 o 
  -1 -10   9       87.02       95.90     11.93 o 
   0 -10   9       45.65       25.41      9.52 o 
   1 -10   9       54.09       32.57     11.31 o 
   2 -10   9      807.53      789.13     27.71 o 
   3 -10   9        0.25       -7.32      8.99 o 
   4 -10   9       63.50       70.53     13.13 o 
   5 -10   9        3.01        7.98     10.04 o 
  -3  -9   9       76.57       88.46     20.49 o 
  -2  -9   9        3.65       -7.87     12.15 o 
  -1  -9   9        6.64       11.77      7.76 o 
   0  -9   9      202.78      194.38     15.03 o 
   1  -9   9       37.22       19.55      9.21 o 
   2  -9   9       38.03       28.70     10.16 o 
   3  -9   9       15.23       -0.58      8.98 o 
   4  -9   9       46.98       47.98     11.90 o 
   5  -9   9      214.04      185.12     23.14 o 
  -4  -8   9       25.27       41.91     15.52 o 
  -3  -8   9       26.20       20.11     14.35 o 
  -2  -8   9       58.30       59.27      9.45 o 
  -1  -8   9        8.34       -4.67      7.20 o 
   0  -8   9       36.64       42.07      9.26 o 
   1  -8   9      267.82      239.37     16.58 o 
   2  -8   9       82.28       83.72      6.48 o 
   3  -8   9        9.29        8.02      4.80 o 
   4  -8   9       27.55       25.34      6.10 o 
   5  -8   9       35.74       26.78      5.82 o 
   6  -8   9       48.94       49.22      7.21 o 
  -4  -7   9       55.36       49.41     10.75 o 
  -3  -7   9      205.22      218.41     24.07 o 
  -2  -7   9       15.41       14.69      5.58 o 
  -1  -7   9       78.38       84.71      5.03 o 
   0  -7   9       53.58       56.08      3.75 o 
   1  -7   9      275.13      271.47      5.82 o 
   2  -7   9      142.26      160.83      6.03 o 
   3  -7   9        0.62       -1.56      3.72 o 
   4  -7   9      116.77      106.12      6.16 o 
   5  -7   9      133.54      122.98      6.80 o 
   6  -7   9        6.01        8.80      4.13 o 
  -5  -6   9       16.00       19.65      9.53 o 
  -4  -6   9        2.40       -1.38      7.81 o 
  -3  -6   9       91.52       95.79     10.13 o 
  -2  -6   9        1.06        5.30      4.61 o 
  -1  -6   9       56.54       57.10      4.72 o 
   0  -6   9       11.29       17.31      2.54 o 
   1  -6   9      200.13      194.24      5.08 o 
   2  -6   9      370.99      396.90      8.82 o 
   3  -6   9      134.78      123.99      6.17 o 
   4  -6   9      277.69      267.58      8.04 o 
   5  -6   9       58.85       60.35      5.25 o 
   6  -6   9       34.33       30.63      4.80 o 
  -5  -5   9        0.02        0.40      7.33 o 
  -4  -5   9        0.01       -1.98      7.68 o 
  -3  -5   9        0.79       -6.49      6.50 o 
  -2  -5   9       15.97       22.47      4.38 o 
  -1  -5   9        0.01        0.12      2.34 o 
   0  -5   9        7.60        7.03      2.07 o 
   1  -5   9        1.61        1.46      1.87 o 
   2  -5   9        0.85       -1.92      2.90 o 
   3  -5   9       55.34       66.29      4.87 o 
   4  -5   9       82.28       81.76      5.59 o 
   5  -5   9       62.02       68.62      5.40 o 
   6  -5   9        8.33       10.60      4.07 o 
  -6  -4   9        0.94        5.10     15.97 o 
  -5  -4   9      210.79      231.23     17.08 o 
  -4  -4   9        0.86       -1.18      2.35 o 
  -3  -4   9        3.53        4.64      2.44 o 
  -2  -4   9      162.13      158.85      7.45 o 
  -1  -4   9      133.13      128.19      5.23 o 
   0  -4   9      117.97      125.34      4.55 o 
   1  -4   9      100.50      100.84      3.79 o 
   2  -4   9      102.71      111.16      4.40 o 
   3  -4   9      335.48      329.57      8.38 o 
   4  -4   9        1.92        2.13      3.43 o 
   5  -4   9      541.22      541.49     10.75 o 
   6  -4   9        4.01        7.34      3.68 o 
   7  -4   9        1.54       12.33      5.30 o 
  -6  -3   9        1.02        9.86     15.33 o 
  -5  -3   9       84.09      121.65     19.12 o 
  -4  -3   9      308.21      323.30      9.82 o 
  -3  -3   9        0.59       -0.67      2.73 o 
  -2  -3   9      310.12      301.94      6.93 o 
  -1  -3   9      109.51      111.20      4.85 o 
   0  -3   9        1.05        1.42      1.51 o 
   1  -3   9       16.60       22.19      2.64 o 
   2  -3   9      139.41      161.35      4.55 o 
   3  -3   9       74.27       69.79      4.61 o 
   4  -3   9      197.45      199.72      7.08 o 
   5  -3   9        1.15        0.29      3.69 o 
   6  -3   9       17.16       23.08      4.16 o 
   7  -3   9       68.15       66.83     10.52 o 
  -6  -2   9        3.77       15.77      9.29 o 
  -5  -2   9        5.33        8.11      2.79 o 
  -4  -2   9       85.95       94.89      6.09 o 
  -3  -2   9      675.42      653.28     11.22 o 
  -2  -2   9       12.20       13.58      3.33 o 
  -1  -2   9      109.84      106.92      4.76 o 
   0  -2   9       92.62       92.83      3.89 o 
   1  -2   9      371.82      374.93      7.66 o 
   2  -2   9      127.40      141.62      4.20 o 
   3  -2   9       80.51       89.24      4.88 o 
   4  -2   9        0.18        0.82      2.91 o 
   5  -2   9       63.08       63.47      4.70 o 
   6  -2   9        3.88        2.85      3.62 o 
  -6  -1   9       22.78       36.45      7.47 o 
  -5  -1   9      514.55      502.95     12.16 o 
  -4  -1   9      143.14      157.46      7.70 o 
  -3  -1   9      143.41      137.57      5.60 o 
  -2  -1   9        3.44        2.61      2.15 o 
  -1  -1   9      519.48      472.85     11.79 o 
   0  -1   9        5.15        5.94      2.08 o 
   1  -1   9      349.89      377.04      6.01 o 
   2  -1   9      262.59      278.38      6.62 o 
   3  -1   9      284.61      288.25      8.07 o 
   4  -1   9      419.48      422.85     10.53 o 
   5  -1   9       81.21       83.40      5.15 o 
   6  -1   9       36.47       39.44      4.93 o 
  -6   0   9       15.66       18.93      5.04 o 
  -5   0   9       60.52       64.75      6.40 o 
  -4   0   9       78.04       90.19      6.69 o 
  -3   0   9      146.24      151.02      6.81 o 
  -2   0   9       45.02       46.30      4.89 o 
  -1   0   9     1640.36     1688.60     17.88 o 
   0   0   9      162.38      181.05      5.15 o 
   1   0   9      154.05      135.27      3.98 o 
   2   0   9      174.07      186.42      5.85 o 
   3   0   9      154.08      149.88      6.22 o 
   4   0   9      193.57      191.35      6.65 o 
   5   0   9       53.32       52.34      5.51 o 
   6   0   9        0.68        0.78      3.37 o 
  -7   1   9        9.46       19.12      7.44 o 
  -6   1   9       14.09       17.08      4.18 o 
  -5   1   9        3.14        2.86      3.38 o 
  -4   1   9       51.43       46.43      5.44 o 
  -3   1   9       27.33       28.20      3.59 o 
  -2   1   9       64.37       92.40      5.43 o 
  -1   1   9      174.90      185.88      5.68 o 
   0   1   9       92.96       78.72      3.08 o 
   1   1   9      327.69      341.48      5.85 o 
   2   1   9      325.29      324.58      7.10 o 
   3   1   9      143.23      134.68      5.53 o 
   4   1   9      180.40      177.04      6.06 o 
   5   1   9        0.23        1.93      3.10 o 
   6   1   9       15.05       28.29      4.64 o 
  -7   2   9        1.50        6.59      6.76 o 
  -6   2   9        0.34        8.91      4.12 o 
  -5   2   9       25.15       18.79      5.39 o 
  -4   2   9      222.08      199.83      8.93 o 
  -3   2   9       61.16       74.60      5.56 o 
  -2   2   9       86.83       86.56      4.93 o 
  -1   2   9       23.03       20.77      2.49 o 
   0   2   9        3.22        2.14      1.21 o 
   1   2   9       16.93       16.54      1.99 o 
   2   2   9       31.73       39.27      3.71 o 
   3   2   9      150.59      143.06      6.38 o 
   4   2   9      563.56      540.21     17.47 o 
   5   2   9       49.38       54.32      5.09 o 
   6   2   9        9.83       14.13      5.15 o 
  -6   3   9        5.37        9.65      4.95 o 
  -5   3   9      401.58      324.63     11.20 o 
  -4   3   9       16.97       30.85      5.84 o 
  -3   3   9        1.48        3.83      2.64 o 
  -2   3   9      329.85      327.61      7.68 o 
  -1   3   9        7.07        5.64      2.02 o 
   0   3   9      293.17      270.67      5.45 o 
   1   3   9      109.06       99.67      4.66 o 
   2   3   9      238.45      226.78      6.63 o 
   3   3   9       18.67       16.94      2.91 o 
   4   3   9      132.12      138.72      6.49 o 
   5   3   9       76.74       94.17      6.35 o 
  -6   4   9        0.65       13.87      9.69 o 
  -5   4   9       26.68       28.81      6.50 o 
  -4   4   9      105.12       95.40     11.14 o 
  -3   4   9      250.20      241.27     10.18 o 
  -2   4   9      294.97      254.33      8.76 o 
  -1   4   9       84.05       94.94      3.54 o 
   0   4   9      208.81      205.11      4.93 o 
   1   4   9      202.05      210.76      6.43 o 
   2   4   9        5.24        4.41      2.68 o 
   3   4   9        0.45        1.25      2.58 o 
   4   4   9      102.79      124.68      6.07 o 
   5   4   9      216.39      205.28      7.76 o 
  -6   5   9        0.00        7.46     14.38 o 
  -5   5   9        0.02        6.25      5.32 o 
  -4   5   9       48.30       46.47      6.92 o 
  -3   5   9      219.38      188.60      7.94 o 
  -2   5   9      139.02      125.55      6.09 o 
  -1   5   9        1.07        0.60      1.60 o 
   0   5   9      630.20      706.38     10.13 o 
   1   5   9       26.12       32.49      3.53 o 
   2   5   9       64.86       57.73      4.22 o 
   3   5   9       33.65       32.80      4.10 o 
   4   5   9       14.61        5.65      3.64 o 
  -6   6   9        0.25       66.13     22.61 o 
  -5   6   9       25.26       33.92     11.21 o 
  -4   6   9       50.57       64.09      7.17 o 
  -3   6   9        4.34        1.88      2.08 o 
  -2   6   9      428.54      400.65      9.53 o 
  -1   6   9       32.92       44.87      3.25 o 
   0   6   9      430.22      402.10      7.65 o 
   1   6   9      620.63      585.71      9.72 o 
   2   6   9       64.17       67.00      6.73 o 
   3   6   9       16.42       17.19      3.66 o 
   4   6   9       51.43       53.04      5.35 o 
  -6   7   9      147.77      235.57     55.24 o 
  -5   7   9       20.20       57.99     38.31 o 
  -4   7   9      179.68      175.46     13.42 o 
  -3   7   9      500.76      446.45     14.48 o 
  -2   7   9       66.50       75.89      8.11 o 
  -1   7   9        0.17       -0.02      2.57 o 
   0   7   9      122.63      119.12      4.94 o 
   1   7   9        1.84        0.83      2.85 o 
   2   7   9      129.06      132.28      8.31 o 
   3   7   9       12.11       13.67      5.05 o 
  -5   8   9        0.01        3.92     10.24 o 
  -4   8   9       44.28       73.16     12.22 o 
  -3   8   9      168.22      161.12     16.40 o 
  -2   8   9       31.15       31.41      6.41 o 
  -1   8   9       15.75       16.66      6.09 o 
   0   8   9        7.69        2.89      3.89 o 
   1   8   9      152.96      146.28     14.09 o 
   2   8   9        4.65        0.08      5.16 o 
  -5   9   9       38.19      204.65     10.92 o 
  -4   9   9       27.67      133.58      9.19 o 
  -3   9   9        1.58       20.22      9.23 o 
  -2   9   9      128.44      140.74     15.00 o 
  -1   9   9       13.74       13.64      6.84 o 
   1   9   9       47.66       45.59      9.78 o 
  -3  10   9       46.06      125.29     18.37 o 
  -2  10   9       44.25      180.37     14.16 o 
   0  10   9       63.14       68.01     11.69 o 
   0 -11  10       11.64        5.71     13.79 o 
   1 -11  10       12.95       -5.62     13.08 o 
   2 -11  10        6.17       -1.35     10.22 o 
   3 -11  10        0.15       -3.95     11.71 o 
  -2 -10  10        7.79        1.56     14.43 o 
  -1 -10  10        5.42        4.23     10.60 o 
   0 -10  10        5.47       -0.78      8.39 o 
   1 -10  10        8.03       -4.31      8.71 o 
   2 -10  10      137.83      170.88     16.51 o 
   3 -10  10       45.17       32.03     11.23 o 
   4 -10  10       25.37       15.33     10.38 o 
  -3  -9  10       33.55       21.55     15.42 o 
  -2  -9  10       13.74        7.69     14.46 o 
  -1  -9  10       29.90       17.20      9.08 o 
   0  -9  10       44.30       53.08     10.72 o 
   1  -9  10       35.02       58.86     11.31 o 
   2  -9  10      177.26      162.39     15.51 o 
   3  -9  10       45.27       38.07     11.52 o 
   4  -9  10        0.04       -6.94      9.13 o 
   5  -9  10      118.66      112.89     21.54 o 
  -3  -8  10       43.52       44.60     16.13 o 
  -2  -8  10      205.56      160.70     13.56 o 
  -1  -8  10       11.92        6.10     10.80 o 
   0  -8  10        0.50        0.18      7.42 o 
   1  -8  10       79.76       78.29     15.05 o 
   2  -8  10       97.60       95.56      7.50 o 
   3  -8  10        9.25        9.19      4.86 o 
   4  -8  10        1.53        7.16      5.42 o 
   5  -8  10       17.23       15.05      6.15 o 
   6  -8  10        0.01       -6.60      8.66 o 
  -4  -7  10       38.29       42.05     11.01 o 
  -3  -7  10      251.10      227.87     19.43 o 
  -2  -7  10       38.50       41.10      6.86 o 
  -1  -7  10      148.71      210.22     17.61 o 
   0  -7  10        1.36        0.07      3.13 o 
   1  -7  10        9.21        9.32      2.54 o 
   2  -7  10        0.26       -0.79      3.55 o 
   3  -7  10       14.27       15.55      4.16 o 
   4  -7  10        2.54        5.48      4.24 o 
   5  -7  10        0.52        1.51      5.55 o 
   6  -7  10       25.78       25.01      5.38 o 
  -4  -6  10       61.41       74.94     11.77 o 
  -3  -6  10       48.02       47.81      7.17 o 
  -2  -6  10       83.11       92.33      9.45 o 
  -1  -6  10       55.30       69.36      5.54 o 
   0  -6  10        6.91        8.80      2.78 o 
   1  -6  10      425.36      434.74      7.54 o 
   2  -6  10        0.57        1.24      3.95 o 
   3  -6  10        2.83       -0.19      3.88 o 
   4  -6  10        6.03       -0.98      5.00 o 
   5  -6  10        0.00        2.17      4.66 o 
   6  -6  10       11.83        9.18      4.05 o 
  -5  -5  10       37.50       35.57      9.98 o 
  -4  -5  10      112.71      115.99     13.02 o 
  -3  -5  10       26.94       32.01      6.32 o 
  -2  -5  10        9.84        9.83      4.19 o 
  -1  -5  10       34.66       33.43      4.36 o 
   0  -5  10       63.22       67.48      4.69 o 
   1  -5  10      306.40      318.09      7.91 o 
   2  -5  10       43.05       41.06      4.84 o 
   3  -5  10       17.79       26.58      4.99 o 
   4  -5  10       35.07       29.75      4.81 o 
   5  -5  10       16.65       23.20      4.05 o 
   6  -5  10        2.62        2.27      3.93 o 
  -5  -4  10        2.87       -1.15     13.03 o 
  -4  -4  10        4.97        5.20      5.24 o 
  -3  -4  10       67.41       62.51      7.33 o 
  -2  -4  10      102.16      107.57      6.73 o 
  -1  -4  10      558.64      538.70     11.18 o 
   0  -4  10      138.18      151.61      5.93 o 
   1  -4  10       17.76       14.93      3.58 o 
   2  -4  10      277.13      261.09      8.56 o 
   3  -4  10      658.68      640.05     10.86 o 
   4  -4  10      144.52      144.05      7.15 o 
   5  -4  10        2.56        0.96      3.06 o 
   6  -4  10        4.89        8.51      3.68 o 
  -6  -3  10        0.56       19.52     15.88 o 
  -5  -3  10      139.42      163.95     23.14 o 
  -4  -3  10       23.65       20.81      6.92 o 
  -3  -3  10       97.65       92.92      8.25 o 
  -2  -3  10      230.62      243.83      9.20 o 
  -1  -3  10      106.86      110.12      5.97 o 
   0  -3  10       28.00       32.41      3.68 o 
   1  -3  10      205.25      194.29      7.73 o 
   2  -3  10      169.78      171.06      7.40 o 
   3  -3  10      246.81      248.49      7.25 o 
   4  -3  10      394.57      386.51      9.86 o 
   5  -3  10       65.75       70.87      5.48 o 
   6  -3  10        3.55        9.54      4.07 o 
  -6  -2  10       41.59       49.38     18.22 o 
  -5  -2  10      539.23      520.41     15.26 o 
  -4  -2  10      116.42      120.55      9.42 o 
  -3  -2  10      846.46      792.52     19.71 o 
  -2  -2  10      111.29      125.75      6.94 o 
  -1  -2  10        1.61        1.74      2.64 o 
   0  -2  10        0.36       -2.80      2.48 o 
   1  -2  10       50.46       54.72      4.78 o 
   2  -2  10        5.77        6.03      2.23 o 
   3  -2  10       56.46       53.41      4.38 o 
   4  -2  10       12.67       15.25      3.54 o 
   5  -2  10      144.57      144.45      7.00 o 
   6  -2  10       62.01       56.74      6.57 o 
  -6  -1  10       92.80       71.56     18.11 o 
  -5  -1  10      249.27      236.26     13.43 o 
  -4  -1  10      153.22      154.61     12.58 o 
  -3  -1  10       28.48       25.52      4.39 o 
  -2  -1  10     1141.49     1083.67     17.83 o 
  -1  -1  10       27.71       33.04      3.92 o 
   0  -1  10       68.99       67.95      5.73 o 
   1  -1  10       73.05       67.34      3.25 o 
   2  -1  10        2.44        5.31      2.09 o 
   3  -1  10       87.12       86.86      4.95 o 
   4  -1  10       26.59       31.90      4.25 o 
   5  -1  10        1.39        2.38      2.88 o 
   6  -1  10       41.05       48.28      5.18 o 
  -6   0  10       14.73       10.80      8.47 o 
  -5   0  10       10.98       16.89      3.07 o 
  -4   0  10      211.64      236.03     11.62 o 
  -3   0  10        1.44        1.43      2.46 o 
  -2   0  10      731.00      671.61     14.83 o 
  -1   0  10       64.69       68.26      4.80 o 
   0   0  10      259.09      267.95      7.26 o 
   1   0  10       30.56       22.90      2.59 o 
   2   0  10       75.87       76.75      4.60 o 
   3   0  10        0.28       -1.39      2.26 o 
   4   0  10        0.00        1.33      1.80 o 
   5   0  10       58.44       62.77      5.39 o 
   6   0  10        1.12        6.82      3.47 o 
  -6   1  10       15.91       24.06      5.79 o 
  -5   1  10        9.50       10.34      5.44 o 
  -4   1  10       54.02       52.17      5.51 o 
  -3   1  10       71.79       73.12      6.79 o 
  -2   1  10      140.66      143.92      6.96 o 
  -1   1  10       14.29       11.47      3.04 o 
   0   1  10       14.34       13.55      2.23 o 
   1   1  10       38.66       37.96      3.06 o 
   2   1  10       10.17       10.54      2.47 o 
   3   1  10        5.70        4.16      2.82 o 
   4   1  10       46.68       46.49      3.96 o 
   5   1  10        0.46        4.53      3.07 o 
   6   1  10        0.14        8.67      5.20 o 
  -6   2  10        2.78        3.81      5.18 o 
  -5   2  10       48.90       46.46      5.91 o 
  -4   2  10       10.93       13.88      4.21 o 
  -3   2  10       23.39       23.15      4.20 o 
  -2   2  10       58.40       56.99      4.75 o 
  -1   2  10       31.45       28.03      3.44 o 
   0   2  10        0.23        0.46      1.75 o 
   1   2  10       21.98       21.95      2.62 o 
   2   2  10      134.82      137.47      5.57 o 
   3   2  10       76.87       81.68      5.53 o 
   4   2  10      289.25      274.98      8.17 o 
   5   2  10       27.10       32.94      4.49 o 
  -6   3  10        6.73       23.87      7.64 o 
  -5   3  10       92.86       90.22     14.18 o 
  -4   3  10       66.47       67.55      7.90 o 
  -3   3  10       16.88       14.36      3.57 o 
  -2   3  10       28.12       33.43      3.50 o 
  -1   3  10      318.45      296.49      7.62 o 
   0   3  10        3.39        0.96      1.92 o 
   1   3  10       56.28       59.94      4.34 o 
   2   3  10      448.88      453.69      9.83 o 
   3   3  10       75.80       79.15      5.56 o 
   4   3  10      327.11      340.29      8.64 o 
   5   3  10        3.54        8.37      4.58 o 
  -6   4  10       27.23       28.89      7.89 o 
  -5   4  10       35.17       27.39      6.56 o 
  -4   4  10        1.27       -0.02      4.43 o 
  -3   4  10        4.60        3.55      2.77 o 
  -2   4  10      162.77      158.49      6.60 o 
  -1   4  10       33.96       27.43      3.02 o 
   0   4  10       30.65       25.55      2.85 o 
   1   4  10      170.20      169.86      6.11 o 
   2   4  10      102.33      104.22      5.86 o 
   3   4  10       86.48       90.33      5.33 o 
   4   4  10      111.51      105.51      6.62 o 
   5   4  10      162.53      172.73      9.86 o 
  -6   5  10        0.24       -9.35     21.93 o 
  -5   5  10       34.33       34.73     13.42 o 
  -4   5  10       72.89       76.77     13.25 o 
  -3   5  10      118.13      126.23     11.23 o 
  -2   5  10     1473.13     1375.83     17.26 o 
  -1   5  10       75.93       66.62      3.84 o 
   0   5  10     1020.95     1062.62     11.92 o 
   1   5  10       41.63       50.48      3.87 o 
   2   5  10      219.90      235.59      6.97 o 
   3   5  10       33.74       43.77      4.05 o 
   4   5  10        4.43        7.64      3.50 o 
  -5   6  10      204.15      212.07     19.98 o 
  -4   6  10      347.79      309.62     13.03 o 
  -3   6  10       96.83      104.47     11.87 o 
  -2   6  10       37.23       35.97      5.11 o 
  -1   6  10      207.16      216.59      6.91 o 
   0   6  10        0.80        5.46      2.26 o 
   1   6  10       51.09       62.18      4.66 o 
   2   6  10      182.75      175.28      9.23 o 
   3   6  10        2.51        7.39      3.31 o 
  -5   7  10      279.69      335.61     19.60 o 
  -4   7  10      142.84      139.48      9.44 o 
  -3   7  10       22.05       36.57     11.31 o 
  -2   7  10      129.82      111.11     11.89 o 
  -1   7  10       29.04       25.56      3.96 o 
   0   7  10       38.11       38.72      4.04 o 
   1   7  10       80.20       66.86      6.01 o 
   2   7  10       59.73       65.01      8.52 o 
   3   7  10       26.56       26.85      5.91 o 
  -5   8  10      563.94      582.84     40.67 o 
  -3   8  10        2.49        3.91      6.36 o 
  -2   8  10        0.28        9.54      5.01 o 
  -1   8  10       20.61       31.11      9.92 o 
   0   8  10        8.75        6.13      5.63 o 
   1   8  10       98.53      105.34     12.79 o 
   2   8  10        2.81        3.55      5.52 o 
  -2   9  10       26.72       63.68     11.47 o 
  -1   9  10        2.10       31.88     25.69 o 
   1   9  10        0.11       -2.27      8.26 o 
  -2  10  10        3.72      153.46     10.89 o 
   1 -11  11       17.82       11.64     10.13 o 
   2 -11  11     1358.19     1283.16     36.99 o 
  -1 -10  11       16.81       -2.07     12.40 o 
   0 -10  11       23.95       13.69     11.29 o 
   1 -10  11      665.89      677.51     29.34 o 
   2 -10  11       20.20        6.91      9.49 o 
   3 -10  11       76.31       73.84     13.30 o 
   4 -10  11        4.75       -7.62     23.20 o 
  -2  -9  11        0.20        3.34     14.17 o 
  -1  -9  11       13.88       10.18     10.48 o 
   0  -9  11       15.02       11.02      9.02 o 
   1  -9  11      114.79      135.32     14.48 o 
   2  -9  11       66.36       30.91     35.86 o 
   3  -9  11       27.72       27.65     11.07 o 
   4  -9  11       12.70        6.03      8.83 o 
   5  -9  11      214.88      203.19     18.31 o 
  -3  -8  11       36.88       25.57     15.13 o 
  -2  -8  11       72.68       70.99     11.06 o 
  -1  -8  11      199.10      171.91     15.89 o 
   0  -8  11        0.93        0.57      7.91 o 
   1  -8  11       49.22       53.49      6.23 o 
   2  -8  11        2.01        5.67      3.17 o 
   3  -8  11       17.35       21.14      5.76 o 
   4  -8  11       28.58       39.66      6.94 o 
   5  -8  11       39.85       29.29      6.89 o 
  -4  -7  11      117.32      135.41     24.54 o 
  -3  -7  11        4.06       -1.25     10.24 o 
  -2  -7  11       76.59       77.80      8.68 o 
  -1  -7  11        1.66        5.65      5.09 o 
   0  -7  11       50.86       59.89      5.40 o 
   1  -7  11       59.13       57.05      4.68 o 
   2  -7  11       27.59       29.27      4.49 o 
   3  -7  11        4.38        2.32      3.81 o 
   4  -7  11       24.95       28.14      6.37 o 
   5  -7  11      126.89      133.36     10.02 o 
  -4  -6  11      299.77      337.00     19.85 o 
  -3  -6  11       11.39        3.74      5.69 o 
  -2  -6  11      219.28      227.96     12.34 o 
  -1  -6  11       30.65       37.43      6.70 o 
   0  -6  11        1.27        0.48      3.54 o 
   1  -6  11       24.22       26.46      3.30 o 
   2  -6  11       12.10        9.34      4.06 o 
   3  -6  11       37.51       35.49      4.88 o 
   4  -6  11       26.44       27.71      6.22 o 
   5  -6  11       41.65       47.10      7.29 o 
   6  -6  11        0.10        2.15      4.57 o 
  -5  -5  11       98.09      120.76     22.66 o 
  -4  -5  11      423.88      400.14     20.20 o 
  -3  -5  11       38.73       35.03      8.12 o 
  -2  -5  11      220.29      236.80     11.95 o 
  -1  -5  11        0.03       -0.98      4.47 o 
   0  -5  11        1.96        4.32      2.76 o 
   1  -5  11      478.82      497.34     10.14 o 
   2  -5  11        2.17        0.65      3.54 o 
   3  -5  11       44.99       56.64      6.66 o 
   4  -5  11       57.44       50.95      6.90 o 
   5  -5  11       38.26       34.11      6.91 o 
   6  -5  11        2.09       -1.28      4.54 o 
  -5  -4  11        4.10       18.39     14.55 o 
  -4  -4  11      113.64      128.56      9.93 o 
  -3  -4  11       11.37       13.82      5.76 o 
  -2  -4  11      111.78      115.50      9.18 o 
  -1  -4  11      497.53      486.92     11.31 o 
   0  -4  11      435.00      440.36      9.64 o 
   1  -4  11      667.27      700.28     13.15 o 
   2  -4  11      157.17      159.22      7.93 o 
   3  -4  11      713.28      718.37     15.92 o 
   4  -4  11      566.84      513.07     17.89 o 
   5  -4  11       46.07       30.52      6.31 o 
   6  -4  11       14.95       14.61      4.86 o 
  -5  -3  11        8.56       -4.92     12.31 o 
  -4  -3  11       32.04       30.78      6.66 o 
  -3  -3  11      680.02      674.40     17.85 o 
  -2  -3  11      653.89      630.75     17.32 o 
  -1  -3  11     2179.72     2129.07     25.20 o 
   0  -3  11      201.77      207.00      7.11 o 
   1  -3  11      181.86      175.51      8.08 o 
   2  -3  11        2.86        1.71      4.13 o 
   3  -3  11      227.52      210.26     10.06 o 
   4  -3  11     1391.38     1370.97     22.89 o 
   5  -3  11       56.91       67.19      6.11 o 
   6  -3  11        7.43       10.32      5.08 o 
  -6  -2  11       14.65       20.24     16.36 o 
  -5  -2  11       49.99       57.09      7.16 o 
  -4  -2  11      406.40      387.34     18.01 o 
  -3  -2  11        0.94       -1.15      4.67 o 
  -2  -2  11      557.55      518.08     12.96 o 
  -1  -2  11       56.31       49.38      4.80 o 
   0  -2  11        1.25        0.81      2.37 o 
   1  -2  11       26.44       27.11      4.13 o 
   2  -2  11       91.00       95.92      6.58 o 
   3  -2  11      151.75      151.16      9.17 o 
   4  -2  11       17.41       26.08      4.10 o 
   5  -2  11       99.19      114.68      5.89 o 
   6  -2  11       76.34       76.11      9.06 o 
  -6  -1  11        5.01       10.34     14.62 o 
  -5  -1  11      223.09      209.15     11.03 o 
  -4  -1  11       26.54       17.08      7.24 o 
  -3  -1  11      138.58      137.82      9.35 o 
  -2  -1  11     1047.77      977.61     15.91 o 
  -1  -1  11        1.40        5.49      3.05 o 
   0  -1  11       18.75       12.42      2.81 o 
   1  -1  11       85.62       95.76      7.14 o 
   2  -1  11        3.77        5.00      3.94 o 
   3  -1  11        0.87        1.92      2.59 o 
   4  -1  11        3.24        1.86      2.74 o 
   5  -1  11      189.06      195.58      7.36 o 
   6  -1  11       25.76       30.84      7.04 o 
  -6   0  11       68.63       59.52      9.13 o 
  -5   0  11       11.79       11.23      3.92 o 
  -4   0  11      371.02      318.30     21.38 o 
  -3   0  11      196.43      137.97     35.23 o 
  -2   0  11      221.22      211.85      8.16 o 
  -1   0  11       25.38       30.23      3.70 o 
   0   0  11        7.74        7.84      2.65 o 
   1   0  11      308.13      288.67      8.82 o 
   2   0  11       87.79       83.42      5.88 o 
   3   0  11       56.94       59.17      5.47 o 
   4   0  11       19.09       20.26      4.14 o 
   5   0  11       45.13       40.82      6.61 o 
  -6   1  11        2.74        0.06      7.20 o 
  -5   1  11        4.98        1.90      4.67 o 
  -4   1  11       72.76       74.18      8.07 o 
  -3   1  11       90.77       78.26      9.97 o 
  -2   1  11      429.18      396.85     11.27 o 
  -1   1  11       16.34       21.46      3.23 o 
   0   1  11       24.15       25.14      3.39 o 
   1   1  11      307.33      284.07      8.26 o 
   2   1  11        6.78        5.34      3.33 o 
   3   1  11       26.78       27.67      3.91 o 
   4   1  11        7.19        8.03      2.70 o 
   5   1  11        1.99        5.74      3.17 o 
  -6   2  11        0.85        3.35      7.20 o 
  -5   2  11       92.37       91.94     19.32 o 
  -4   2  11      414.23      359.00     13.29 o 
  -3   2  11       12.22       17.41      5.17 o 
  -2   2  11      231.35      216.19      8.92 o 
  -1   2  11       69.83       71.99      4.99 o 
   0   2  11       14.67        9.07      2.38 o 
   1   2  11        0.21       -1.14      1.87 o 
   2   2  11       25.68       32.01      4.11 o 
   3   2  11       72.22       84.34      5.73 o 
   4   2  11       59.97       51.02      4.83 o 
   5   2  11       11.91       19.51      4.17 o 
  -6   3  11        2.89       -0.71     11.09 o 
  -5   3  11        8.22       13.65      5.82 o 
  -4   3  11      372.88      311.68     12.80 o 
  -3   3  11      191.07      207.06     14.30 o 
  -2   3  11     1442.60     1324.61     21.43 o 
  -1   3  11      318.52      294.19      8.05 o 
   0   3  11       37.14       42.14      3.52 o 
   1   3  11        2.12        0.71      2.26 o 
   2   3  11      298.70      288.86      8.43 o 
   3   3  11      125.07      130.34      6.57 o 
   4   3  11      214.63      210.94      7.32 o 
   5   3  11       12.29       22.72      7.42 o 
  -6   4  11      188.22      143.93     19.35 o 
  -5   4  11       75.29       68.37      7.76 o 
  -4   4  11        0.01        2.86      4.49 o 
  -3   4  11       77.32       80.05      8.28 o 
  -2   4  11       23.19       19.75      4.83 o 
  -1   4  11      511.86      497.08      8.87 o 
   0   4  11      155.33      151.86      5.26 o 
   1   4  11       84.15       92.04      5.56 o 
   2   4  11      311.61      313.98      8.87 o 
   3   4  11      113.43      110.69      5.49 o 
   4   4  11      134.41      143.70      6.71 o 
  -6   5  11        0.53       -2.46      8.76 o 
  -5   5  11       22.28       25.99      9.17 o 
  -4   5  11      135.33      137.45     13.31 o 
  -3   5  11        2.08        0.57      4.36 o 
  -2   5  11        2.51       -1.83      5.04 o 
  -1   5  11     1415.24     1338.01     15.89 o 
   0   5  11        2.48        1.85      2.55 o 
   1   5  11      924.46      979.41     17.61 o 
   2   5  11       91.53       93.12      6.25 o 
   3   5  11        3.14        2.63      2.94 o 
   4   5  11        4.05        7.46      6.09 o 
  -5   6  11       58.98       65.36     11.18 o 
  -4   6  11        1.32       10.72      5.47 o 
  -3   6  11        8.67        8.93      5.89 o 
  -2   6  11       13.39       19.78      5.04 o 
  -1   6  11      133.11      140.97      7.68 o 
   0   6  11       30.49       37.11      3.74 o 
   1   6  11      219.49      233.02      7.19 o 
   2   6  11        9.97        9.81      3.90 o 
   3   6  11        6.88        6.49      3.36 o 
  -5   7  11      365.76      627.09     20.66 o 
  -4   7  11      165.78      140.35     13.90 o 
  -3   7  11        0.19       -2.69      6.09 o 
  -2   7  11       87.56       96.00     10.82 o 
  -1   7  11       42.07       47.78      5.56 o 
   0   7  11      157.21      159.86      5.96 o 
   1   7  11        0.70        6.39      2.51 o 
   2   7  11       12.50       17.27      4.89 o 
  -3   8  11        2.02        6.59     15.45 o 
  -2   8  11      275.45      312.55     14.74 o 
  -1   8  11       31.27       52.35     10.19 o 
   0   8  11      124.63      311.47     14.24 o 
   1   8  11       15.25       15.48     13.76 o 
  -3   9  11        1.39      141.69     12.69 o 
   0 -10  12        3.98        6.11      9.23 o 
   1 -10  12        6.34       -7.94      9.00 o 
   2 -10  12       33.59       28.77     10.70 o 
   3 -10  12       10.02        4.15      9.53 o 
  -1  -9  12        0.09       -7.71      7.68 o 
   0  -9  12       12.59        0.63      8.61 o 
   1  -9  12       16.47       26.70     10.65 o 
   2  -9  12       67.06       58.08     12.20 o 
   3  -9  12        0.68       -3.92      8.67 o 
   4  -9  12      189.15      218.47     31.46 o 
  -2  -8  12        0.95        2.05      7.06 o 
  -1  -8  12       52.67       46.83     10.64 o 
   0  -8  12        0.06        6.44      8.56 o 
   1  -8  12        1.42        4.86      4.90 o 
   2  -8  12       15.64       12.56      4.56 o 
   3  -8  12       18.15       13.83      4.62 o 
   4  -8  12        0.04       -1.28      6.11 o 
   5  -8  12        5.45        3.77      9.25 o 
  -3  -7  12        8.38       18.77     10.17 o 
  -2  -7  12       26.19       26.25      6.94 o 
  -1  -7  12       13.65       13.39      6.00 o 
   0  -7  12        2.56        0.15      3.60 o 
   1  -7  12       29.21       28.13      4.05 o 
   2  -7  12       16.25       10.46      5.22 o 
   3  -7  12       42.91       52.33      8.14 o 
   4  -7  12        0.07       -2.76      5.51 o 
   5  -7  12        4.49        1.18      6.02 o 
  -4  -6  12        2.99       -0.06      7.96 o 
  -3  -6  12       10.69       14.26      6.29 o 
  -2  -6  12      100.55      105.28      9.72 o 
  -1  -6  12        0.84       -1.52      4.95 o 
   0  -6  12        4.77        4.60      4.16 o 
   1  -6  12       11.68        9.98      3.52 o 
   2  -6  12        2.07        9.06      5.07 o 
   3  -6  12       95.87      103.50      8.42 o 
   4  -6  12        3.03        2.45      5.69 o 
   5  -6  12      207.91      221.21     11.36 o 
  -4  -5  12        5.01        1.38      9.00 o 
  -3  -5  12        0.65        8.12      5.86 o 
  -2  -5  12       25.52       19.02      6.29 o 
  -1  -5  12       25.58       27.68      5.91 o 
   0  -5  12        9.36       10.71      3.72 o 
   1  -5  12        0.15        1.10      3.28 o 
   2  -5  12      320.97      331.04     14.01 o 
   3  -5  12      227.89      227.44     10.89 o 
   4  -5  12      131.24       97.22     14.17 o 
   5  -5  12      828.73      836.37     19.11 o 
  -5  -4  12        0.09      -16.57     12.62 o 
  -4  -4  12       52.03       48.97      7.51 o 
  -3  -4  12        8.74       14.60      6.00 o 
  -2  -4  12       31.26       27.13      6.24 o 
  -1  -4  12        0.22       -0.18      4.46 o 
   0  -4  12       59.47       57.70      4.69 o 
   1  -4  12      153.19      155.98      7.81 o 
   2  -4  12        8.49        0.59      4.52 o 
   3  -4  12        6.14        3.50      5.17 o 
   4  -4  12      218.92      219.10     10.89 o 
   5  -4  12      187.02      170.92     10.69 o 
  -5  -3  12        6.03        5.40     11.75 o 
  -4  -3  12        1.28       -1.15      6.89 o 
  -3  -3  12     1020.37      966.15     21.77 o 
  -2  -3  12      238.03      242.56     12.16 o 
  -1  -3  12      230.88      215.15     10.47 o 
   0  -3  12        6.10        6.26      3.01 o 
   1  -3  12      149.44      158.49     14.74 o 
   2  -3  12      204.39      217.06     10.29 o 
   3  -3  12        3.31        2.31      4.77 o 
   4  -3  12      521.93      571.73     15.19 o 
   5  -3  12      221.94      229.54     15.25 o 
  -5  -2  12       30.92       37.62      8.72 o 
  -4  -2  12      193.75      182.92     18.78 o 
  -3  -2  12      163.55      149.83     10.17 o 
  -2  -2  12       59.05       51.63      7.29 o 
  -1  -2  12       31.24       38.43      5.86 o 
   0  -2  12       96.93      100.74      6.93 o 
   1  -2  12       22.77       19.60      7.05 o 
   2  -2  12        5.74        5.71      4.91 o 
   3  -2  12       72.78       92.73      7.65 o 
   4  -2  12        1.60       -1.26      4.66 o 
   5  -2  12       65.31       58.18      5.56 o 
  -5  -1  12        0.32        9.57     10.29 o 
  -4  -1  12        0.00        2.76      6.49 o 
  -3  -1  12      186.49      170.54     13.02 o 
  -2  -1  12       50.64       51.48      6.49 o 
  -1  -1  12       76.50       72.98      7.08 o 
   0  -1  12       78.90       79.93      7.48 o 
   1  -1  12      192.35      198.07     12.20 o 
   2  -1  12       33.30       36.56      5.90 o 
   3  -1  12      123.00      131.12      8.75 o 
   4  -1  12      131.05      128.59      9.05 o 
   5  -1  12       83.13       80.95      7.17 o 
  -5   0  12       53.90       51.11     18.42 o 
  -4   0  12        3.30        6.49      5.17 o 
  -3   0  12       19.07       15.02      6.79 o 
  -2   0  12       72.65       77.33      7.19 o 
  -1   0  12       27.98       29.12      5.63 o 
   0   0  12      174.34      175.38      9.35 o 
   1   0  12       79.52       68.63      8.47 o 
   2   0  12       11.50       15.66      5.03 o 
   3   0  12        9.93        6.72      4.26 o 
   4   0  12      266.13      264.63     13.53 o 
   5   0  12       27.03       16.14      3.70 o 
  -6   1  12       18.57       26.52      9.26 o 
  -5   1  12       19.60       22.17      6.00 o 
  -4   1  12       63.47       60.10      7.86 o 
  -3   1  12       13.95        9.65      6.41 o 
  -2   1  12        1.00       -0.47      3.46 o 
  -1   1  12       17.18       13.07      3.92 o 
   0   1  12      246.92      226.11     10.37 o 
   1   1  12        3.37        4.40      4.79 o 
   2   1  12        0.82       -1.03      4.09 o 
   3   1  12      157.27      157.69      8.39 o 
   4   1  12        0.00        0.16      5.19 o 
   5   1  12       17.60       15.14      4.77 o 
  -6   2  12        0.13       19.10     12.45 o 
  -5   2  12       10.04       19.52     12.25 o 
  -4   2  12       79.59       76.70     11.21 o 
  -3   2  12       15.84       17.87      6.70 o 
  -2   2  12       54.21       49.33     10.83 o 
  -1   2  12       70.87       75.82      6.93 o 
   0   2  12      172.92      173.32     11.47 o 
   1   2  12        5.65        1.33      4.12 o 
   2   2  12       14.44       17.30      4.80 o 
   3   2  12        2.85        4.43      2.89 o 
   4   2  12        0.03        1.20      3.50 o 
  -5   3  12        0.20       10.72      5.90 o 
  -4   3  12       18.31       13.34      5.51 o 
  -2   3  12      109.58      108.23      9.14 o 
  -1   3  12       12.61       15.50      4.68 o 
   0   3  12       18.60       17.49      4.44 o 
   1   3  12       80.60       74.03      6.46 o 
   2   3  12        7.40        3.53      4.12 o 
   3   3  12       16.63       13.97      3.57 o 
   4   3  12        5.97       10.71      3.59 o 
  -5   4  12       82.99       60.01     10.88 o 
  -4   4  12        6.90       12.41      5.16 o 
  -3   4  12       14.82       13.68      5.43 o 
  -2   4  12      130.57      125.08      7.98 o 
  -1   4  12       85.07       86.16      6.47 o 
   0   4  12      340.57      334.19     10.31 o 
   1   4  12       51.48       57.87      5.06 o 
   2   4  12       45.16       46.38      5.07 o 
   3   4  12       10.57       12.26      3.25 o 
   4   4  12      137.95      160.23      7.10 o 
  -5   5  12        0.65        3.88      7.91 o 
  -3   5  12      161.62      156.29      9.69 o 
  -2   5  12      162.74      156.52      8.96 o 
  -1   5  12      384.30      354.98     11.91 o 
   0   5  12        6.38        6.03      2.87 o 
   1   5  12      239.20      267.76      7.75 o 
   2   5  12      120.51      119.08      6.62 o 
   3   5  12       13.58       16.89      4.90 o 
  -5   6  12       40.70       32.67     14.40 o 
  -4   6  12        3.90       13.69      9.53 o 
  -3   6  12       10.07       28.40     11.53 o 
  -2   6  12       47.63       61.15      7.90 o 
  -1   6  12       75.95       87.61      7.86 o 
   0   6  12      261.68      264.36      7.30 o 
   1   6  12       83.72       95.78      6.56 o 
   2   6  12       74.65       83.99      9.47 o 
  -4   7  12        3.07       21.45     11.42 o 
  -3   7  12       54.38       53.49      9.60 o 
  -2   7  12      199.89      184.61     10.94 o 
  -1   7  12        0.78        3.19      5.69 o 
   0   7  12      367.62      404.37     14.29 o 
   1   7  12       16.65      108.43      7.18 o 
  -3   8  12        0.27        4.62      6.91 o 
  -2   8  12       15.25       55.64     31.92 o 
  -1   8  12        9.20        1.49      7.03 o 
  -1  -9  13       29.24       23.91     10.02 o 
   0  -9  13        7.58        5.56      9.26 o 
   1  -9  13       26.68       29.03     10.99 o 
   2  -9  13       25.50       17.88     10.03 o 
   3  -9  13       24.14       28.12     13.00 o 
  -2  -8  13       43.11       30.31      9.48 o 
  -1  -8  13      172.72      150.25     15.05 o 
   0  -8  13        0.08        5.62      8.94 o 
   1  -8  13       13.78       23.47      4.72 o 
   2  -8  13       19.46       20.17      5.02 o 
   3  -8  13       10.57       10.29      5.82 o 
   4  -8  13        3.98       -1.93      5.30 o 
  -3  -7  13       41.42       39.75     10.47 o 
  -2  -7  13       95.29       98.84      9.86 o 
  -1  -7  13      126.69      127.89     10.39 o 
   0  -7  13        3.07        6.88      5.10 o 
   1  -7  13       24.06       27.54      5.00 o 
   2  -7  13      135.78      131.38      7.71 o 
   3  -7  13       10.57       24.36      7.48 o 
   4  -7  13        6.30        7.59      6.05 o 
  -3  -6  13        0.66        8.95      7.59 o 
  -2  -6  13       26.46       33.73      7.44 o 
  -1  -6  13       45.35       39.21      7.34 o 
   0  -6  13       46.56       46.56      6.66 o 
   1  -6  13      144.31      138.22      7.68 o 
   2  -6  13      506.87      522.51     14.49 o 
   3  -6  13      252.50      238.45     11.14 o 
   4  -6  13      120.63      160.67     18.95 o 
   5  -6  13      129.19      124.61     10.02 o 
  -4  -5  13       38.10       34.53     21.83 o 
  -3  -5  13       32.71       37.15      7.46 o 
  -2  -5  13        0.30       -1.91      5.35 o 
  -1  -5  13       14.78       15.62      5.05 o 
   0  -5  13      128.10      109.15      8.53 o 
   1  -5  13       14.95       12.73      4.13 o 
   2  -5  13        0.71       -0.31      2.84 o 
   3  -5  13       36.35       48.46      6.87 o 
   4  -5  13       68.51       73.24      8.11 o 
   5  -5  13       11.13        2.95      6.15 o 
  -4  -4  13        1.57        5.83      6.84 o 
  -3  -4  13        4.84       14.21      7.89 o 
  -2  -4  13        4.93        1.89      5.52 o 
  -1  -4  13      241.16      239.13     10.80 o 
   0  -4  13       85.63       91.02      7.98 o 
   1  -4  13       57.91       63.17      6.92 o 
   2  -4  13      114.56      107.70      8.50 o 
   3  -4  13       53.03       56.02      7.27 o 
   4  -4  13      166.91      159.65     10.52 o 
   5  -4  13       11.23       11.25      7.01 o 
  -4  -3  13      130.99      129.86     13.07 o 
  -3  -3  13      445.62      439.84     15.73 o 
  -2  -3  13      400.05      377.10     17.32 o 
  -1  -3  13        3.64        1.71      4.40 o 
   0  -3  13       92.61      103.01      8.23 o 
   1  -3  13        7.24        1.29      2.28 o 
   2  -3  13        8.13        7.98      5.12 o 
   3  -3  13        9.68        5.96      5.31 o 
   4  -3  13        4.03       13.56      5.80 o 
   5  -3  13       40.46       51.11      7.51 o 
  -4  -2  13       35.47       23.09      8.40 o 
  -3  -2  13       22.31       24.72      7.52 o 
  -2  -2  13      345.82      361.96     14.34 o 
  -1  -2  13        7.02        5.62      4.59 o 
   0  -2  13       14.69       14.50      4.80 o 
   1  -2  13        7.43        1.62      6.34 o 
   2  -2  13        3.20        1.54      7.36 o 
   3  -2  13       28.74       35.49      6.29 o 
   4  -2  13       10.33       10.04      5.32 o 
   5  -2  13        9.59       11.97      4.39 o 
  -5  -1  13        3.25       12.62     11.61 o 
  -4  -1  13       17.93       17.27      7.74 o 
  -3  -1  13      156.34      147.69     12.99 o 
  -2  -1  13       21.88       14.11      4.99 o 
  -1  -1  13       59.35       60.14      6.68 o 
   0  -1  13      193.32      203.29     15.90 o 
   1  -1  13      162.18      149.22     11.24 o 
   2  -1  13       29.84       29.54      5.70 o 
   3  -1  13        4.99       10.17      5.23 o 
   4  -1  13        3.41        6.53      4.93 o 
   5  -1  13        1.24       -2.52      5.19 o 
  -5   0  13        1.69       32.23     18.20 o 
  -4   0  13        1.64        6.64      5.94 o 
  -3   0  13       15.76       13.24      6.71 o 
  -2   0  13       15.31       13.66      5.00 o 
  -1   0  13      235.76      235.98     11.31 o 
   0   0  13      245.20      246.05     12.07 o 
   1   0  13       74.46       86.86      7.74 o 
   2   0  13       58.56       53.13      6.74 o 
   3   0  13        0.15        3.22      4.81 o 
   4   0  13       45.72       48.60      7.12 o 
   5   0  13        5.57        8.06      3.18 o 
  -5   1  13       80.56      108.66     15.44 o 
  -4   1  13       11.16       15.05      5.58 o 
  -3   1  13        0.09       -0.10      8.61 o 
  -2   1  13       13.23       12.91      4.90 o 
   0   1  13       42.39       30.14      5.52 o 
   1   1  13       85.20       84.80      7.39 o 
   2   1  13       93.76      101.85      8.05 o 
   3   1  13       84.48       83.36      7.34 o 
   4   1  13      175.07      178.85     11.45 o 
  -5   2  13       67.98       70.08     22.79 o 
  -4   2  13        3.71        2.88      4.37 o 
  -3   2  13        7.58        3.90      5.54 o 
  -2   2  13      251.34      234.62     12.53 o 
  -1   2  13        1.30       -0.34      4.08 o 
   0   2  13       69.05       66.72      6.90 o 
   1   2  13       13.75       15.45      7.09 o 
   2   2  13       29.47       27.31      5.47 o 
   3   2  13      220.65      227.22     10.07 o 
   4   2  13        4.66        9.11      5.44 o 
  -5   3  13       31.74       31.44      9.69 o 
  -4   3  13       28.44       36.95     13.17 o 
  -3   3  13        0.64       -2.00      5.34 o 
  -2   3  13        0.43        0.09      4.43 o 
  -1   3  13       36.86       33.85      5.58 o 
   0   3  13       32.15       26.48      5.30 o 
   1   3  13       23.93       29.21      5.38 o 
   2   3  13        9.37        6.57      4.73 o 
   3   3  13       78.35       80.59      9.02 o 
   4   3  13       24.41       26.18      5.31 o 
  -5   4  13        0.01        6.30      8.23 o 
  -4   4  13       31.96       26.48      6.98 o 
  -3   4  13       23.70       22.68      9.39 o 
  -2   4  13        0.00        4.24      5.00 o 
  -1   4  13       58.50       70.34      7.53 o 
   0   4  13       47.12       55.12      6.49 o 
   1   4  13      730.02      686.66     14.74 o 
   2   4  13       49.36       49.68      6.11 o 
   3   4  13       30.93       34.87      7.24 o 
  -3   5  13        1.53        6.71      6.67 o 
  -2   5  13        0.41       -0.19      6.22 o 
  -1   5  13        6.59        9.44      4.96 o 
   0   5  13       70.10       78.79      5.63 o 
   1   5  13       30.26       34.45      4.51 o 
   2   5  13        7.88       17.29      6.12 o 
  -4   6  13       24.38       43.90      9.33 o 
  -3   6  13        1.41       -2.01      6.29 o 
  -2   6  13        8.30       18.39      9.04 o 
  -1   6  13      116.00      154.22     10.04 o 
   0   6  13       50.15       66.17      7.01 o 
   1   6  13        4.41       10.80      6.97 o 
  -3   7  13       17.87       21.37     11.61 o 
  -2   7  13        0.15       11.43      7.69 o 
  -1   7  13       20.99       36.64     13.90 o 
   0   7  13        4.09       13.31     12.92 o 
   1  -9  14        1.21       -9.86      8.95 o 
  -1  -8  14        6.57        4.64      8.66 o 
   0  -8  14        9.62       15.18      9.77 o 
   1  -8  14        2.01        7.91      6.05 o 
   2  -8  14        2.65        4.37      3.98 o 
   3  -8  14        0.02       -4.06      5.19 o 
  -2  -7  14       19.97       30.39      7.44 o 
  -1  -7  14        3.18        2.29      6.36 o 
   0  -7  14        2.55        2.09      6.02 o 
   1  -7  14       32.92       44.01      7.80 o 
   2  -7  14       99.29      106.91      9.47 o 
   3  -7  14        4.18       21.56      7.77 o 
   4  -7  14        1.42        2.20      5.91 o 
  -2  -6  14       48.92       50.64      8.62 o 
  -1  -6  14      201.33      225.91     12.87 o 
   0  -6  14       24.68       25.01      6.36 o 
   1  -6  14       96.42       98.01      7.45 o 
   2  -6  14      140.59      143.39      8.34 o 
   3  -6  14       48.44       43.64      7.31 o 
   4  -6  14      108.80      109.26      9.87 o 
  -3  -5  14       12.62       11.32      6.35 o 
  -2  -5  14        2.24        5.74      6.18 o 
  -1  -5  14      181.18      171.97     10.11 o 
   0  -5  14      149.09      170.86     14.33 o 
   1  -5  14       69.31       80.81      6.99 o 
   2  -5  14       69.30       81.56      9.73 o 
   3  -5  14       25.63       26.67      7.04 o 
   4  -5  14      262.93      242.78     11.86 o 
  -4  -4  14       34.44       39.53      9.55 o 
  -3  -4  14        3.77        7.89      6.23 o 
  -2  -4  14      193.95      181.88     11.73 o 
  -1  -4  14       63.32       63.85      7.49 o 
   0  -4  14      162.10      153.95      9.68 o 
   1  -4  14       70.08       84.80      7.05 o 
   2  -4  14       31.44       21.07      6.29 o 
   3  -4  14        2.61        7.22      5.63 o 
   4  -4  14      153.02      147.26     10.69 o 
  -4  -3  14       13.46       17.12     13.42 o 
  -3  -3  14      103.67      110.14     12.66 o 
  -2  -3  14      285.90      262.16     13.47 o 
  -1  -3  14       41.90       43.79      6.72 o 
   0  -3  14       36.21       41.80      6.43 o 
   1  -3  14        1.04       -1.90      2.78 o 
   2  -3  14       28.27       32.90      6.30 o 
   3  -3  14        0.51        0.16      5.10 o 
   4  -3  14       19.34       18.76      6.29 o 
  -4  -2  14       59.89       50.28     10.05 o 
  -3  -2  14        6.69        8.66      6.90 o 
  -2  -2  14      552.91      490.17     16.60 o 
  -1  -2  14       83.15       76.29      7.81 o 
   0  -2  14        0.19        2.44      5.30 o 
   1  -2  14       52.46       62.62      7.26 o 
   2  -2  14       97.68       99.92      8.60 o 
   3  -2  14       16.23       19.37      5.97 o 
   4  -2  14        0.58        1.09      5.02 o 
  -4  -1  14       65.15       61.22     10.31 o 
  -3  -1  14      541.99      491.40     20.88 o 
  -2  -1  14      113.60      124.42      8.92 o 
  -1  -1  14      129.94      137.82      9.06 o 
   0  -1  14        8.30        0.81      2.39 o 
   1  -1  14      152.21      163.00      9.85 o 
   2  -1  14       29.89       33.75      6.41 o 
   3  -1  14       46.70       49.82      7.00 o 
   4  -1  14        1.56        5.02      5.46 o 
  -4   0  14       17.14       23.02      7.95 o 
  -3   0  14       41.19       31.41      8.45 o 
  -2   0  14       81.56       94.37      9.46 o 
  -1   0  14      221.33      211.29     10.48 o 
   0   0  14        9.80       14.72      4.75 o 
   1   0  14       67.08       60.45      7.05 o 
   2   0  14       16.06       13.49      5.39 o 
   3   0  14        5.66        6.94      5.42 o 
   4   0  14      121.56      115.92     10.55 o 
  -4   1  14       21.82       16.70      6.02 o 
  -3   1  14       24.86       20.30      7.16 o 
  -2   1  14      218.71      215.84     15.48 o 
  -1   1  14      289.35      309.91     22.35 o 
   0   1  14       15.05       26.63      5.25 o 
   1   1  14        0.93       -1.88      4.73 o 
   2   1  14       37.70       45.04      6.83 o 
   3   1  14       37.67       41.66      9.86 o 
   4   1  14        0.19       -1.15      6.21 o 
  -4   2  14      100.10       85.39     26.25 o 
  -3   2  14      604.31      537.22     21.48 o 
  -2   2  14        4.49       -1.58      5.11 o 
  -1   2  14      602.63      573.35     15.50 o 
   0   2  14       93.30       98.83      8.32 o 
   1   2  14      173.01      168.20      9.76 o 
   2   2  14       16.94       16.81      5.52 o 
   3   2  14        7.00        4.44      5.25 o 
  -4   3  14        2.43       18.45     13.61 o 
  -3   3  14       18.76        5.55     14.31 o 
  -2   3  14      157.32      146.33     13.45 o 
  -1   3  14       22.44       13.28      5.94 o 
   0   3  14       12.91       13.01      5.04 o 
   1   3  14       91.95      104.38      7.58 o 
   2   3  14       10.44        9.28      5.03 o 
   3   3  14        7.89       10.33      6.61 o 
  -4   4  14       37.67       29.40      8.66 o 
  -3   4  14       61.66       77.40     14.65 o 
  -2   4  14       42.63       69.55     12.30 o 
  -1   4  14       18.66       31.91      8.24 o 
   0   4  14      137.90      148.19      9.18 o 
   1   4  14        8.43       10.43      4.34 o 
   2   4  14       14.26       17.13      5.26 o 
  -3   5  14       63.72       49.70      9.84 o 
  -2   5  14       31.95       33.96      6.61 o 
  -1   5  14      265.00      275.29     11.64 o 
   0   5  14       11.74       15.85      4.53 o 
   1   5  14        1.16        4.75      4.36 o 
  -2   6  14       22.06       27.83      8.02 o 
  -1   6  14       17.69       33.07      8.57 o 
   0   6  14       64.89       78.34      7.81 o 
  -1  -7  15        0.17       14.59     10.49 o 
   0  -7  15       65.80       68.38      7.90 o 
   1  -7  15       69.29       71.65      6.86 o 
   2  -7  15        1.70        6.84      4.26 o 
  -2  -6  15        0.04       -0.73      5.94 o 
  -1  -6  15      114.60      121.44     12.66 o 
   0  -6  15       31.12       25.03      6.50 o 
   1  -6  15        9.11       13.94      4.72 o 
   2  -6  15       23.05       30.41      5.67 o 
   3  -6  15       25.95       15.33      6.46 o 
  -2  -5  15       59.90       52.23      9.43 o 
  -1  -5  15       22.08       28.32      6.73 o 
   0  -5  15        5.37       12.83      5.79 o 
   1  -5  15        3.92        2.14      4.24 o 
   2  -5  15       38.79       41.74      8.26 o 
   3  -5  15       13.60       18.89      6.61 o 
  -3  -4  15        2.34       12.85      9.16 o 
  -2  -4  15       60.53       57.95      8.54 o 
  -1  -4  15        3.08        1.86      5.38 o 
   0  -4  15        1.03        3.95      4.76 o 
   1  -4  15       20.80       24.62      5.20 o 
   2  -4  15        1.60       -4.17      5.36 o 
   3  -4  15       19.35       20.24      6.59 o 
   4  -4  15       13.29       13.87      6.69 o 
  -3  -3  15        6.76        7.21      7.39 o 
  -2  -3  15      715.46      703.00     20.51 o 
  -1  -3  15       20.38       19.38      9.11 o 
   0  -3  15       30.60       35.49      6.55 o 
   1  -3  15       53.38       61.04      7.52 o 
   2  -3  15        0.37        4.33      5.62 o 
   3  -3  15      211.76      226.37     11.39 o 
   4  -3  15       37.07       27.14      6.85 o 
  -3  -2  15      180.09      153.16     19.52 o 
  -2  -2  15        4.36        5.43      5.76 o 
  -1  -2  15        0.48       -3.18      6.31 o 
   0  -2  15       16.99       18.20      5.38 o 
   1  -2  15        2.68        4.90      4.07 o 
   2  -2  15       24.73       19.16      6.37 o 
   3  -2  15       99.97      119.29      9.66 o 
   4  -2  15       18.76       16.01      6.31 o 
  -4  -1  15        7.74        7.82      7.55 o 
  -3  -1  15      164.55      132.90     13.96 o 
  -2  -1  15        0.02        6.66      5.90 o 
  -1  -1  15        0.29        3.13      4.39 o 
   0  -1  15        0.82        0.17      3.92 o 
   1  -1  15      141.55      136.16      9.70 o 
   2  -1  15        0.26        8.65      5.50 o 
   3  -1  15        9.30       15.17      5.76 o 
  -4   0  15        0.08       -0.99      6.11 o 
  -3   0  15        1.66        5.33      6.97 o 
  -2   0  15       38.51       34.14      7.40 o 
  -1   0  15        0.01        4.93      4.95 o 
   0   0  15      252.40      220.67     10.77 o 
   1   0  15       21.19       19.18      4.88 o 
   2   0  15      110.18      105.84      8.86 o 
   3   0  15       86.18       80.47      8.29 o 
  -4   1  15       12.42       20.18      8.22 o 
  -3   1  15        6.89        7.66      6.08 o 
  -2   1  15        1.01        4.01      5.20 o 
  -1   1  15       92.60       88.13     10.91 o 
   0   1  15       97.42       81.69      7.71 o 
   1   1  15        0.10       -0.19      3.60 o 
   2   1  15        9.33       16.39      5.68 o 
   3   1  15       77.69       92.99     12.28 o 
  -4   2  15       18.53       20.37      7.63 o 
  -3   2  15       47.80       37.35      8.82 o 
  -2   2  15        0.23       -3.54      4.68 o 
  -1   2  15       51.35       40.05      7.90 o 
   0   2  15       63.28       72.03      9.05 o 
   1   2  15       91.90       81.70      7.30 o 
   2   2  15        0.99        4.36      5.21 o 
  -3   3  15       53.36       35.85      8.30 o 
  -2   3  15        5.19        2.42      4.20 o 
  -1   3  15       51.39       38.57      7.58 o 
   0   3  15      142.68      167.92     11.08 o 
   1   3  15        1.27        7.06      4.37 o 
   2   3  15       20.73       24.00      6.23 o 
  -3   4  15       18.85       26.44     13.28 o 
  -2   4  15        3.17        0.23      5.88 o 
  -1   4  15       71.68       85.44     12.75 o 
   0   4  15      107.07      110.48      9.05 o 
   1   4  15      363.27      370.32     15.56 o 
  -2   5  15        3.42       16.97      7.02 o 
  -1   5  15       66.68       86.95      9.20 o 
   0   5  15      852.21      853.39     16.93 o 
   0  -6  16       10.95       10.34      6.00 o 
   1  -6  16        0.12        0.04      4.25 o 
   2  -6  16        2.37       11.70      4.62 o 
  -1  -5  16      159.54      168.71     10.96 o 
   0  -5  16       29.45       29.37      7.31 o 
   1  -5  16        2.72        6.36      4.38 o 
   2  -5  16        5.10        9.28      4.36 o 
  -2  -4  16      163.59      141.76     11.34 o 
  -1  -4  16      392.71      402.67     14.32 o 
   0  -4  16        7.95        9.96      5.69 o 
   1  -4  16        6.94        9.71      4.82 o 
   2  -4  16        0.52       -1.00      4.30 o 
   3  -4  16       66.91       74.95      9.04 o 
  -2  -3  16      323.55      331.47     16.49 o 
  -1  -3  16      270.35      280.78     12.67 o 
   0  -3  16      233.07      264.27     12.93 o 
   1  -3  16        1.74        3.37      4.16 o 
   2  -3  16       65.47       76.30      8.38 o 
   3  -3  16      170.02      177.77     11.66 o 
  -3  -2  16        5.94        7.08      7.38 o 
  -2  -2  16        2.17        8.90      7.31 o 
  -1  -2  16       67.48       66.84      8.05 o 
   0  -2  16       41.43       52.54      7.49 o 
   1  -2  16       95.54       89.23      7.80 o 
   2  -2  16      108.90      126.58      9.92 o 
   3  -2  16       11.71       12.09      6.26 o 
  -3  -1  16        1.20        3.29      6.87 o 
  -2  -1  16        0.10       -0.23      6.38 o 
  -1  -1  16       20.30       13.69      6.89 o 
   0  -1  16        0.44        3.42      5.02 o 
   1  -1  16        5.97        8.95      5.66 o 
   2  -1  16       45.34       55.16      7.51 o 
   3  -1  16        6.15       14.81      6.31 o 
  -3   0  16       19.33       32.17      8.63 o 
  -2   0  16       10.67       13.03      6.05 o 
  -1   0  16        5.27        3.06      8.96 o 
   0   0  16       56.37       54.10      7.07 o 
   1   0  16       66.23       66.23      8.22 o 
   2   0  16       11.57       13.99      5.99 o 
  -3   1  16        1.14       10.13     11.23 o 
  -2   1  16        3.45        4.27      4.91 o 
  -1   1  16       19.17        5.38      6.22 o 
   0   1  16       18.15       23.41      7.04 o 
   1   1  16      128.09      132.74      8.69 o 
   2   1  16       93.39       98.58      9.01 o 
  -2   2  16        0.01        6.85      5.85 o 
  -1   2  16        2.63        4.58      5.64 o 
   0   2  16       12.96       20.90      6.84 o 
   1   2  16        3.16        9.35      5.02 o 
  -1   3  16        0.06        0.89      5.20 o 
   0   3  16       26.05       40.24      8.07 o 
   0  -4  17      195.57      213.61     11.92 o 
  -1  -3  17       16.80       20.26      6.45 o 
   0  -3  17       59.83       54.52      8.09 o 
   1  -3  17        0.69        2.10      4.50 o 
  -1  -2  17      164.20      186.05     11.12 o 
   0  -2  17      154.20      166.84     10.72 o 
   1  -2  17       33.22       38.68      6.27 o 
  -1  -1  17      209.79      254.61     27.41 o 
   0  -1  17       31.54       41.76      8.11 o 
   1  -1  17        0.32       11.57      6.68 o 
  -1   0  17      125.28      119.39     11.50 o 
   0   0  17        6.64       13.68      5.59 o 
   1   0  17       23.66       31.57      6.00 o 
  -1   1  17        6.91        8.29      6.45 o 
   0   1  17       29.09       44.03      6.81 o 
                                                 
